# Supplementary material for: Aberrant basal cell clonal dynamics shape early lung carcinogenesis
Source: Science. Author manuscript; Available in PMC 2025 Jun 23. (PMC7617789; doi:10.1126/science.ads9145)
Supplement: Data S1 [file EMS206506-supplement-Data_S1.xlsx]

## Sheet: QC
Average n_genes per cell	n_genes(min)	n_genes(max)	Average n_counts per cell	total_counts(min)	total_counts(max)	Average pct_counts_mt	Average pct_counts_ribo	Number of Cells (filtered 10X matrix)	Number of Cells (post QC including doublet removal with scrublet)	Percentage Cells (post QC)
3113	1001	5998	9286	1412	34963	2.783	14.8999	39234	30020	0.765153

## Sheet: Number_cells_per_sample
Sample	Condition	Number_cells
MD7176	NTCU-treated	6571
MD7177	NTCU-treated	5590
MD7178	NTCU-treated	4784
MD7179	Control	6258
MD7219	Control	247
MR7352	Control	6570

## Sheet: Number_cells_per_Celltype
Celltype	Condition	Number_cells
Basal	Control	1329
Basal Mecom+	Control	173
Basal Tgm2+	Control	1804
Basal proliferative	Control	378
Basal Krt14+	Control	2417
Ciliated Cells	Control	498
Deuterosomal cells	Control	17
Krt4/13+ cells	Control	1788
Neuroendocrine	Control	23
Secretory	Control	3645
Secretory Mecom+	Control	361
Tuft	Control	31
lonocytes	Control	69
Basal	NTCU-treated	541
Basal Mecom+	NTCU-treated	246
Basal Tgm2+	NTCU-treated	1975
Basal proliferative	NTCU-treated	791
Basal regenerative	NTCU-treated	4158
Ciliated Cells	NTCU-treated	332
Deuterosomal cells	NTCU-treated	30
Krt4/13+ cells	NTCU-treated	5052
Neuroendocrine	NTCU-treated	17
Secretory	NTCU-treated	2808
Secretory Mecom+	NTCU-treated	596
Tuft	NTCU-treated	2
lonocytes	NTCU-treated	7

## Sheet: Number_cells_Celltype_Sample
Celltype	MD7176	MD7177	MD7178	MD7179	MD7219	MR7352
Basal	168	262	111	503	57	769
Basal Mecom+	65	120	61	76	8	89
Basal proliferative	638	98	55	124	7	247
Basal Krt14+	1242	1646	1270	1215	26	1176
Basal Tgm2+	693	860	422	919	35	850
Ciliated Cells	224	58	50	247	11	240
Deuterosomal cells	15	7	8	9	3	5
Krt4/13+ cells	1866	1560	1626	939	16	833
lonocytes	6	0	1	34	1	34
Neuroendocrine	7	6	4	3	0	20
Secretory	1392	678	738	1800	64	1781
Secretory Mecom+	152	115	329	161	8	192
Tuft	1	0	1	5	2	24
