# Supplementary material for: Aberrant basal cell clonal dynamics shape early lung carcinogenesis
Source: Science. Author manuscript; Available in PMC 2025 Jun 23. (PMC7617789; doi:10.1126/science.ads9145)
Supplement: Data S2 [file EMS206506-supplement-Data_S2.xlsx]

## Sheet: Montoro_etal2018_celltype
cell_type	Gene
Basal	Aqp3
Basal	Icam1
Basal	Krt17
Basal	Krt5
Basal	Krt15
Basal	Sfn
Basal	Perp
Basal	Fxyd3
Basal	Sdc1
Basal	Gstm2
Basal	F3
Basal	Epas1
Basal	Abi3bp
Basal	Adh7
Basal	Id1
Basal	Upk1b
Basal	Hspa1a
Basal	Dapl1
Basal	Hspb1
Basal	Zfp296
Basal	Dcn
Basal	Rplp0
Basal	Fam107b
Basal	Tacstd2
Basal	Rpl13
Basal	Sat1
Basal	Sult1d1
Basal	Hpgd
Basal	S100a14
Basal	Rps18
Basal	Emp1
Basal	Sgk1
Basal	Gsta4
Basal	Rps4x
Basal	Rps5
Basal	Oat
Basal	Rps8
Basal	S100a16
Basal	Phlda3
Basal	Dusp1
Basal	Crlf1
Basal	Sh3bgrl3
Basal	Rps2
Basal	Junb
Basal	Pcolce
Basal	Cotl1
Basal	Sord
Basal	Igfbp7
Basal	Rpl8
Basal	Rpl4
Club	Scgb1a1
Club	Bpifa1
Club	Scgb3a2
Club	Sftpd
Club	Alox15
Club	Pon1
Club	Cyp4a12b
Club	Wfdc1
Club	Mgst1
Club	Akr1c18
Club	Sftpa1
Club	Lypd2
Club	Ces1f
Club	Gsto1
Club	Tst
Club	Ffar4
Club	Hp
Club	Chad
Club	Selenbp1
Club	Mgat3
Club	Gabrp
Ciliated	AU040972
Ciliated	Tmem212
Ciliated	Dynlrb2
Ciliated	Ccdc153
Ciliated	Tppp3
Ciliated	1110017D15Rik
Ciliated	Fam183b
Ciliated	Sec14l3
Ciliated	Pltp
Ciliated	Rsph1
Ciliated	Mlf1
Ciliated	2410004P03Rik
Ciliated	Tekt1
Ciliated	Cdh26
Ciliated	Cdhr3
Ciliated	Nme5
Ciliated	Ccdc17
Ciliated	Adam8
Ciliated	Cyp2s1
Ciliated	1700007K13Rik
Ciliated	Tm4sf1
Ciliated	Elof1
Ciliated	Ly6a
Ciliated	Sntn
Ciliated	Ppil6
Ciliated	Ifitm1
Ciliated	Tctex1d4
Ciliated	Aldh3b1
Ciliated	Lrrc48
Ciliated	Foxj1
Ciliated	1700026L06Rik
Ciliated	Csrp2
Ciliated	Pifo
Ciliated	Acot1
Ciliated	Dnali1
Ciliated	Ccdc113
Ciliated	Pcp4l1
Ciliated	Spag6
Ciliated	Capsl
Ciliated	Lrrc51
Ciliated	2610028H24Rik
Ciliated	Ldlrad1
Ciliated	Stmnd1
Ciliated	1700024G13Rik
Ciliated	Dmkn
Ciliated	Ccdc78
Ciliated	Chchd6
Ciliated	1700016K19Rik
Ciliated	Calml4
Ciliated	Vpreb3
Ciliated	Odf3b
Ciliated	Ak7
Ciliated	1700003M02Rik
Ciliated	1700026D08Rik
Ciliated	Lrrc23
Ciliated	BC051019
Ciliated	Tubb4b
Ciliated	Enkur
Ciliated	Bphl
Ciliated	Spata18
Ciliated	Fam216b
Ciliated	Riiad1
Ciliated	1700088E04Rik
Ciliated	1700007G11Rik
Ciliated	Rsph4a
Ciliated	Fam47e
Ciliated	Agr3
Ciliated	Fbxo36
Ciliated	1700001C02Rik
Ciliated	Cmbl
Ciliated	Spag16
Ciliated	Bok
Ciliated	Ift43
Ciliated	Ubxn10
Ciliated	Tekt4
Ciliated	Ccdc108
Ciliated	Erich2
Ciliated	6820408C15Rik
Ciliated	Prdx5
Ciliated	Fam92b
Ciliated	Smim5
Ciliated	Hdc
Ciliated	Serpina9
Ciliated	Ly6c1
Ciliated	Aldh1a1
Ciliated	Fhl1
Ciliated	4833427G06Rik
Ciliated	Rfk
Ciliated	Dnaic2
Ciliated	Ppp1r36
Ciliated	Ak8
Ciliated	B9d1
Ciliated	Chchd10
Ciliated	Zmynd10
Ciliated	Rsph9
Ciliated	Nek5
Ciliated	Gm973
Ciliated	Ccdc39
Ciliated	Efhc1
Ciliated	Hsph1
Ciliated	Tuba1b
Ciliated	Ubxn11
Ciliated	Slc23a2
Ciliated	Spa17
Ciliated	Nat9
Ciliated	Efcab10
Ciliated	Cd177
Ciliated	Hsp90aa1
Ciliated	Iqca
Ciliated	Dync2li1
Ciliated	Ruvbl1
Ciliated	Ppp1r32
Ciliated	Spef1
Ciliated	Ccdc81
Ciliated	Dnajb13
Ciliated	Acox2
Ciliated	Fhad1
Ciliated	Spag8
Ciliated	Nudc
Ciliated	Ccdc146
Ciliated	Pih1d2
Ciliated	Vwa3a
Ciliated	Fam179a
Ciliated	Fth1
Ciliated	Ccdc151
Ciliated	Lrrc36
Ciliated	Cxcl17
Ciliated	Kif9
Ciliated	Ccdc37
Ciliated	Mapk15
Ciliated	Lhb
Ciliated	Cd82
Ciliated	Fam161a
Ciliated	Rabl2
Ciliated	Fank1
Ciliated	Wdr63
Ciliated	Glipr1
Ciliated	Zfp474
Ciliated	Lgals3bp
Ciliated	Dpcd
Ciliated	Ttc29
Ciliated	Ttc16
Ciliated	Mdh1b
Ciliated	Ruvbl2
Ciliated	Gipc2
Ciliated	Arc
Ciliated	Mak
Ciliated	Dcdc2b
Ciliated	Ccdc30
Ciliated	1700028P14Rik
Ciliated	Mycbp
Ciliated	Oscp1
Ciliated	Morn5
Ciliated	Iqcg
Ciliated	Eno4
Ciliated	Ift74
Ciliated	Lrrc34
Ciliated	Cetn4
Ciliated	Ankrd66
Ciliated	Dnajc15
Ciliated	Ulk4
Ciliated	Tbata
Ciliated	Traf3ip1
Ciliated	Akr1b8
Ciliated	6430531B16Rik
Ciliated	Armc4
Ciliated	Maats1
Ciliated	Plekhb1
Ciliated	Meig1
Ciliated	Morn3
Ciliated	Lrrc71
Ciliated	1110004E09Rik
Ciliated	Ift88
Ciliated	Timp4
Ciliated	Fam166b
Ciliated	Ccdc121
Ciliated	Usp18
Ciliated	Ccdc33
Ciliated	Slc23a1
Ciliated	Gm166
Ciliated	1810037I17Rik
Ciliated	Syt5
Ciliated	Dnaaf1
Ciliated	Mns1
Ciliated	Dusp14
Ciliated	Wdr78
Ciliated	Dynll1
Ciliated	Gas8
Ciliated	Ccdc114
Ciliated	Crip2
Ciliated	Ctxn1
Ciliated	1700040L02Rik
Ciliated	Tcp11
Ciliated	Kif19a
Ciliated	Ccdc65
Ciliated	Tmem107
Ciliated	Adgb
Ciliated	Cib1
Ciliated	Dnaic1
Ciliated	Odc1
Ciliated	Dnaaf3
Ciliated	Cdkl4
Ciliated	Mrps17
Ciliated	Wdr34
Ciliated	Slc9a3r1
Ciliated	Kcnmb2
Ciliated	Swi5
Ciliated	Plin5
Ciliated	Zc2hc1a
Ciliated	Jam3
Ciliated	Lrrc6
Ciliated	Sptlc3
Ciliated	Hydin
Ciliated	Fam216a
Ciliated	4932443I19Rik
Ciliated	Ankrd42
Ciliated	Wdr60
Ciliated	Lrrc45
Ciliated	Spef2
Ciliated	Ezr
Ciliated	Wnt11
Ciliated	Fam213a
Ciliated	Gtsf1l
Ciliated	Lbp
Ciliated	Wdr95
Ciliated	Syne1
Ciliated	Abhd3
Ciliated	Tctex1d2
Ciliated	Ttc39a
Ciliated	Lrrc46
Ciliated	Stk33
Ciliated	Slc2a12
Ciliated	Mipep
Ciliated	Mst1
Ciliated	Myl4
Ciliated	Oaz2
Ciliated	Ttc12
Ciliated	Ccdc176
Ciliated	Ift57
Ciliated	Wdr54
Ciliated	4930444P10Rik
Ciliated	Tuba1a
Ciliated	1700013F07Rik
Ciliated	Mxra8
Ciliated	D430036J16Rik
Ciliated	Spag17
Ciliated	Ddo
Ciliated	Sri
Ciliated	Ctsk
Ciliated	Calm1
Ciliated	4430402I18Rik
Ciliated	2310007B03Rik
Ciliated	Psmc3ip
Ciliated	Nudt4
Ciliated	Ttll9
Ciliated	Dusp18
Ciliated	Rfc2
Ciliated	1700029J07Rik
Ciliated	Naga
Ciliated	Akap14
Ciliated	Atp2a2
Ciliated	Pttg1
Ciliated	Casc1
Ciliated	Ccdc60
Ciliated	Dydc2
Ciliated	Lrrc10b
Ciliated	Mycbpap
Ciliated	1700001L19Rik
Ciliated	Dlec1
Ciliated	Kif6
Ciliated	Ropn1l
Ciliated	Eml2
Ciliated	Ech1
Ciliated	Slc1a4
Ciliated	Sftpc
Ciliated	1700101E01Rik
Ciliated	Efcab1
Ciliated	Sirt3
Ciliated	Pacrg
Ciliated	Cdc14a
Ciliated	Itln1
Tuft	Lrmp
Tuft	Gnat3
Tuft	Gnb3
Tuft	Plac8
Tuft	Trpm5
Tuft	Gng13
Tuft	Ltc4s
Tuft	Rgs13
Tuft	Hck
Tuft	Alox5ap
Tuft	Avil
Tuft	Alox5
Tuft	Ptpn6
Tuft	Atp2a3
Tuft	Plk2
Tuft	Zfp428
Tuft	Ethe1
Tuft	Mctp1
Tuft	Fxyd6
Tuft	1810046K07Rik
Tuft	Pik3r5
Tuft	Cd300lf
Tuft	Rassf6
Tuft	Dclk1
Tuft	Spib
Tuft	Pik3cg
Tuft	Pde2a
Tuft	Matk
Tuft	Vav1
Tuft	Sh2d7
Tuft	Bmx
Tuft	Fyb
Tuft	Ccdc28b
Tuft	Ptpn18
Tuft	Bpgm
Tuft	Itgb7
Tuft	Ccdc109b
Tuft	Anxa4
Tuft	Rgs2
Tuft	Tspan6
Tuft	Prss53
Tuft	Ly6g6f
Tuft	Inpp5d
Tuft	Ivns1abp
Tuft	Nkd1
Tuft	Sh3bgrl
Tuft	Pou2f3
Tuft	Sox9
Tuft	Chn2
Tuft	Krt18
Tuft	Calm2
Tuft	Kctd12
Tuft	Etv1
Tuft	Coprs
Tuft	Cd47
Tuft	Espn
Tuft	Tmem245
Tuft	Pitpnc1
Tuft	Hap1
Tuft	Reep5
Tuft	H2afj
Tuft	Selm
Neuroendocrine	Chga
Neuroendocrine	Calca
Neuroendocrine	Cxcl13
Neuroendocrine	Scg2
Neuroendocrine	Nov
Neuroendocrine	Scg5
Neuroendocrine	Pcsk1
Neuroendocrine	Dnajc12
Neuroendocrine	Uchl1
Neuroendocrine	Ddc
Neuroendocrine	Snca
Neuroendocrine	Snap25
Neuroendocrine	Cib3
Neuroendocrine	Bex2
Neuroendocrine	Guk1
Neuroendocrine	Chgb
Neuroendocrine	Ascl1
Neuroendocrine	Ngf
Neuroendocrine	Cplx2
Neuroendocrine	Igfbp5
Neuroendocrine	Pkib
Neuroendocrine	Lrp11
Neuroendocrine	Tcerg1l
Neuroendocrine	Rbp4
Neuroendocrine	Mthfd2
Neuroendocrine	Cd9
Neuroendocrine	Meis2
Neuroendocrine	Ly6h
Neuroendocrine	Tmem158
Neuroendocrine	Cacna2d1
Neuroendocrine	Syt7
Neuroendocrine	Ptp4a3
Ionocyte	Stap1
Ionocyte	Gm933
Ionocyte	Ascl3
Ionocyte	Foxi1
Ionocyte	Atp6v0d2
Ionocyte	Moxd1
Ionocyte	Gnas
Ionocyte	Ldhb
Ionocyte	Rasd1
Ionocyte	P2ry14
Ionocyte	Tfcp2l1
Ionocyte	Cd81
Ionocyte	Cftr
Ionocyte	Slc12a2
Ionocyte	Asgr1
Ionocyte	Parm1
Ionocyte	Atp6v1e1
Ionocyte	Iqgap1
Ionocyte	Rbpms
Krt4/Krt13	Ltf
Krt4/Krt13	Krt4
Krt4/Krt13	Upk3bl
Krt4/Krt13	Nupr1
Krt4/Krt13	S100g
Krt4/Krt13	Lyz2
Krt4/Krt13	Calml3
Krt4/Krt13	Pglyrp1
Krt4/Krt13	Crip1
Krt4/Krt13	Ecm1
Krt4/Krt13	S100a6
Krt4/Krt13	Plac8
Krt4/Krt13	Tppp3
Krt4/Krt13	Cyp2a5
Krt4/Krt13	Lgals3
Krt4/Krt13	Cxcl17
Krt4/Krt13	Ly6a
Krt4/Krt13	Anxa1
Krt4/Krt13	Ly6g6c
Krt4/Krt13	Pdzk1ip1
Krt4/Krt13	Cldn3
Krt4/Krt13	2200002D01Rik
Krt4/Krt13	Gsto1
Krt4/Krt13	Sftpd
Krt4/Krt13	Aldh1a1
Krt4/Krt13	Pmm1
Krt4/Krt13	Ndufa4
Krt4/Krt13	Aqp5
Krt4/Krt13	Slc16a11
Krt4/Krt13	Scgb1a1
Krt4/Krt13	Chchd10
Krt4/Krt13	Mal
Krt4/Krt13	Upk1b
Krt4/Krt13	Serpinb2
Krt4/Krt13	Selenbp1
Krt4/Krt13	Wfdc2
Krt4/Krt13	Krt13
Krt4/Krt13	Krt7
Krt4/Krt13	Lrrc26
Krt4/Krt13	Gabrp
Krt4/Krt13	Cyp2b10
Krt4/Krt13	Muc1
Krt4/Krt13	Ly6e
Krt4/Krt13	Pdlim1
Krt4/Krt13	Krt15
Krt4/Krt13	Ttc36
Krt4/Krt13	Igfbp5
Krt4/Krt13	S100a11
Krt4/Krt13	Anxa3

## Sheet: Plasschaert_etal2018_celltype
cell_type	gene
Basal & Cycling basal pooled	Krt5
Basal & Cycling basal pooled	Igfbp7
Basal & Cycling basal pooled	Ltbp4
Basal & Cycling basal pooled	Crlf1
Basal & Cycling basal pooled	Sparc
Basal & Cycling basal pooled	Snai2
Basal & Cycling basal pooled	Lamb3
Basal & Cycling basal pooled	Col17a1
Basal & Cycling basal pooled	Dcn
Basal & Cycling basal pooled	Axl
Basal & Cycling basal pooled	Bcam
Basal & Cycling basal pooled	Apoc1
Basal & Cycling basal pooled	Ajuba
Basal & Cycling basal pooled	Pdpn
Basal & Cycling basal pooled	Apoe
Basal & Cycling basal pooled	Itgb4
Basal & Cycling basal pooled	Tns4
Basal & Cycling basal pooled	Gm6030
Basal & Cycling basal pooled	Pvrl1
Basal & Cycling basal pooled	Fgfr2
Basal & Cycling basal pooled	Fam101b
Basal & Cycling basal pooled	Ggta1
Basal & Cycling basal pooled	Hyal1
Basal & Cycling basal pooled	Camta1
Basal & Cycling basal pooled	Gm14173
Basal & Cycling basal pooled	Rplp0
Basal & Cycling basal pooled	Gm4613
Basal & Cycling basal pooled	Arntl
Basal & Cycling basal pooled	Rps16
Basal & Cycling basal pooled	Rpl37a
Basal & Cycling basal pooled	Gm8730
Basal & Cycling basal pooled	Gm12852
Basal & Cycling basal pooled	Serpinh1
Basal & Cycling basal pooled	Trpv4
Basal & Cycling basal pooled	Zfp36l2
Basal & Cycling basal pooled	Rpl13
Basal & Cycling basal pooled	Trim29
Basal & Cycling basal pooled	RP23-235E15.1
Basal & Cycling basal pooled	Plek2
Basal & Cycling basal pooled	Rpl12-ps1
Basal & Cycling basal pooled	Rap2b
Basal & Cycling basal pooled	Efemp1
Basal & Cycling basal pooled	Gm38247
Basal & Cycling basal pooled	Rpl30-ps11
Basal & Cycling basal pooled	Gm10275
Basal & Cycling basal pooled	Rps5
Basal & Cycling basal pooled	Rpl8
Basal & Cycling basal pooled	Rplp1
Basal & Cycling basal pooled	Gpc3
Basal & Cycling basal pooled	Gli3
Basal & Cycling basal pooled	Rps8-ps1
Basal & Cycling basal pooled	Rpl4
Basal & Cycling basal pooled	Rasa3
Basal & Cycling basal pooled	Siva1
Basal & Cycling basal pooled	Gm9294
Basal & Cycling basal pooled	Wls
Basal & Cycling basal pooled	Rpsa
Basal & Cycling basal pooled	Rpl27a
Basal & Cycling basal pooled	Rps4x
Basal & Cycling basal pooled	Rps28
Basal & Cycling basal pooled	Rpl23a
Basal & Cycling basal pooled	Rps20
Basal & Cycling basal pooled	Rpl23a-ps3
Basal & Cycling basal pooled	Rpl35
Basal & Cycling basal pooled	Csrp1
Basal & Cycling basal pooled	Gm12732
Basal & Cycling basal pooled	Gm11970
Basal & Cycling basal pooled	Rpl18
Basal & Cycling basal pooled	Rplp2
Basal & Cycling basal pooled	Gm12936
Basal & Cycling basal pooled	Gm9625
Basal & Cycling basal pooled	Pde7a
Basal & Cycling basal pooled	Tmem64
Basal & Cycling basal pooled	Rps4x-ps
Basal & Cycling basal pooled	Rps15
Basal & Cycling basal pooled	Rps6
Basal & Cycling basal pooled	Rpl31
Basal & Cycling basal pooled	Gm10689
Basal & Cycling basal pooled	Gm14251
Basal & Cycling basal pooled	Rpl36a
Basal & Cycling basal pooled	Rpl36a-ps2
Basal & Cycling basal pooled	Gm15501
Basal & Cycling basal pooled	Npm3
Basal & Cycling basal pooled	Gm14513
Basal & Cycling basal pooled	Rpl22
Basal & Cycling basal pooled	Erf
Basal & Cycling basal pooled	Rps15a
Basal & Cycling basal pooled	Rps17
Basal & Cycling basal pooled	Gm14586
Basal & Cycling basal pooled	Gm6525
Basal & Cycling basal pooled	Gm15198
Basal & Cycling basal pooled	Tspan15
Basal & Cycling basal pooled	Hras
Basal & Cycling basal pooled	Gm5835
Basal & Cycling basal pooled	Rps8
Basal & Cycling basal pooled	Nat6
Basal & Cycling basal pooled	Eef1b2
Basal & Cycling basal pooled	Rpl10a-ps1
Basal & Cycling basal pooled	Rpl34
Basal & Cycling basal pooled	Rps23
Basal & Cycling basal pooled	Rpl15
Basal & Cycling basal pooled	Hmga1
Basal & Cycling basal pooled	Gm9385
Basal & Cycling basal pooled	Gm15032
Basal & Cycling basal pooled	Hmga1-rs1
Basal & Cycling basal pooled	Limk2
Basal & Cycling basal pooled	Rpl10a
Basal & Cycling basal pooled	Rpl36-ps3
Basal & Cycling basal pooled	Gm5963
Basal & Cycling basal pooled	Rps25
Basal & Cycling basal pooled	Rps10-ps1
Basal & Cycling basal pooled	Eef1g
Basal & Cycling basal pooled	Eif3h
Basal & Cycling basal pooled	Gm12643
Basal & Cycling basal pooled	Uba52
Basal & Cycling basal pooled	Tns3
Basal & Cycling basal pooled	Pitpnm3
Basal & Cycling basal pooled	Sh3bgrl3
Basal & Cycling basal pooled	Npm1
Basal & Cycling basal pooled	Rpl29
Basal & Cycling basal pooled	Rps29
Basal & Cycling basal pooled	Rgs12
Basal & Cycling basal pooled	Rpl39
Basal & Cycling basal pooled	Nhs
Basal & Cycling basal pooled	Scmh1
Basal	Amotl1
Basal	Dlk2
Basal	Gdpd2
Basal	Procr
Basal	Olfml2a
Basal	Hlf
Basal	Sesn1
Basal	Defb1
Basal	Nxn
Basal	Fat2
Basal	Pik3r1
Basal	Ccdc3
Basal	Gm12857
Basal	Gm5805
Basal	Gfra1
Basal	Gm17541
Basal	Abi3bp
Basal	Ndrg1
Basal	Fzd8
Basal	Icam1
Basal	Glul
Basal	Rpl13-ps3
Basal	Sorcs2
Basal	Ldlrap1
Basal	Gm14633
Basal	Gm13827
Basal	Rps14
Basal	Rbms3
Basal	Aqp4
Basal	Ntf3
Basal	Rpl37
Basal	Rpl18a-ps1
Basal	F2r
Basal	Hpgd
Basal	Tgm2
Basal	Gm15427
Basal	Pdzd2
Basal	Notch1
Basal	Rpl18-ps1
Basal	Ndrg2
Basal	Rpl28
Basal	Aqp3
Basal	Gm20302
Basal	Rnd3
Basal	Rps27rt
Basal	Gm7536
Basal	Rpl26
Basal	Rps16-ps2
Basal	Rps27
Basal	Rpl9-ps6
Basal	Cdh3
Basal	Gm15500
Basal	Rps23-ps1
Basal	Ugt2b34
Basal	Tpt1-ps3
Basal	Phlda3
Basal	Gm6085
Basal	RP24-291E8.2
Basal	RP23-263B18.4
Basal	Gas6
Basal	Ctdspl
Basal	Rps23-ps2
Basal	2900026A02Rik
Basal	Rpl9
Basal	Ngfr
Basal	Tppp
Basal	Aldh6a1
Basal	RP23-151G22.1
Basal	Gstm2
Basal	Rps15-ps2
Basal	Rpl18a
Basal	Rpl30
Basal	Gnb2l1
Basal	Sdc1
Basal	Rps27a-ps1
Basal	Rps18
Basal	Rpl7
Basal	Rpl23
Basal	Rpl18-ps2
Basal	Gltscr2
Basal	Acaa1b
Basal	Rps18-ps3
Basal	Rps19
Basal	Rps21
Basal	Rps10
Basal	Mylip
Basal	Gm4997
Basal	Rps12-ps3
Basal	Gm2000
Basal	Dapl1
Basal	Rps25-ps1
Basal	Rps3
Basal	Gm10073
Cycling Basal	Mki67
Cycling Basal	Cdca3
Cycling Basal	Birc5
Cycling Basal	Hist1h2ap
Cycling Basal	Ccnb2
Cycling Basal	Ccna2
Cycling Basal	Ube2c
Cycling Basal	Tk1
Cycling Basal	Top2a
Cycling Basal	Plk1
Cycling Basal	Anln
Cycling Basal	Ccnb1
Cycling Basal	Prc1
Cycling Basal	Cdc20
Cycling Basal	Kif23
Cycling Basal	Racgap1
Cycling Basal	Hist1h2ao
Cycling Basal	Cdca8
Cycling Basal	Fam64a
Cycling Basal	2810417H13Rik
Cycling Basal	Hmgb2
Cycling Basal	Cep55
Cycling Basal	Hmmr
Cycling Basal	Cks2
Cycling Basal	Iqgap3
Cycling Basal	Nusap1
Cycling Basal	Cks1b
Cycling Basal	Knstrn
Cycling Basal	Trim59
Cycling Basal	Ect2
Cycling Basal	Cdk1
Cycling Basal	Stmn1
Cycling Basal	Cdkn3
Cycling Basal	Aspm
Cycling Basal	Tubb6
Cycling Basal	Cenpa
Cycling Basal	Bub1b
Cycling Basal	Cenpe
Cycling Basal	Incenp
Cycling Basal	Spc25
Cycling Basal	Aurkb
Cycling Basal	Kif20a
Cycling Basal	Asf1b
Cycling Basal	Ncapd2
Cycling Basal	Ncaph
Cycling Basal	Mad2l1
Cycling Basal	Nuf2
Cycling Basal	Aurka
Cycling Basal	Espl1
Cycling Basal	Cenpf
Cycling Basal	Smc4
Cycling Basal	Kifc1
Cycling Basal	Ckap2l
Cycling Basal	Mxd3
Cycling Basal	Foxm1
Cycling Basal	Tacc3
Cycling Basal	Tpx2
Cycling Basal	Gpsm2
Cycling Basal	Depdc1a
Cycling Basal	H2afx
Cycling Basal	Pbk
Cycling Basal	Fam83d
Cycling Basal	Cdc25c
Cycling Basal	Sgol2a
Cycling Basal	Rrm2
Cycling Basal	Kpna2
Cycling Basal	Nrm
Cycling Basal	Ndc80
Cycling Basal	Tubb5
Cycling Basal	Rrm1
Cycling Basal	Cenpm
Cycling Basal	Kif4
Cycling Basal	Kif2c
Cycling Basal	Pif1
Cycling Basal	Arhgap11a
Cycling Basal	Cdca2
Cycling Basal	Ncapg
Cycling Basal	Kif20b
Cycling Basal	Kif15
Cycling Basal	Kif18b
Cycling Basal	Gas2l3
Cycling Basal	Fbxo5
Cycling Basal	Esco2
Cycling Basal	Gm13237
Cycling Basal	2700099C18Rik
Cycling Basal	Nde1
Cycling Basal	Mis18bp1
Cycling Basal	Sgol1
Cycling Basal	Bora
Cycling Basal	Diap3
Cycling Basal	Arl6ip1
Cycling Basal	Lmnb1
Cycling Basal	H2afz
Cycling Basal	Kif22
Cycling Basal	C330027C09Rik
Cycling Basal	Fen1
Cycling Basal	Smc2
Cycling Basal	Sprr2a3
Cycling Basal	Cdkn2c
Cycling Basal	Tuba1c
Cycling Basal	Gm13160
Cycling Basal	Arhgef39
Cycling Basal	Sprr2a2
Cycling Basal	Spc24
Cycling Basal	Serpinb8
Cycling Basal	Gtse1
Cycling Basal	Gm10184
Cycling Basal	Tcf19
Cycling Basal	Rad51
Cycling Basal	Arhgap19
Cycling Basal	Cdkn2d
Cycling Basal	Rad54l
Cycling Basal	Atad2
Cycling Basal	Fn1
Cycling Basal	Tmpo
Cycling Basal	H2afv
Cycling Basal	Ckap2
Cycling Basal	Ube2t
Cycling Basal	Dlgap5
Cycling Basal	G2e3
Cycling Basal	Cep192
Cycling Basal	2700094K13Rik
Cycling Basal	Sae1
Cycling Basal	Uhrf1
Cycling Basal	Rangap1
Cycling Basal	Dnph1
Cycling Basal	Suv39h1
Cycling Basal	Alg14
Cycling Basal	Rad21
Cycling Basal	Mis18a
Cycling Basal	Ptn
Cycling Basal	Cenpw
Cycling Basal	Plac9b
Cycling Basal	H1fx
Cycling Basal	Fam111a
Cycling Basal	H1f0
Cycling Basal	Nucks1
Cycling Basal	Ube2s
Cycling Basal	Pmf1
Cycling Basal	Cbx3
Cycling Basal	Mcm3
Cycling Basal	Plac9a
Cycling Basal	Ran
Cycling Basal	Lsm2
Cycling Basal	Usp1
Cycling Basal	Casc5
Cycling Basal	Topbp1
Cycling Basal	Psat1
Cycling Basal	Kif11
Cycling Basal	Alyref
Cycling Basal	Hjurp
Cycling Basal	2010-09-01
Cycling Basal	Tex10
Cycling Basal	Lbr
Cycling Basal	Ska3
Cycling Basal	Lsm3
Cycling Basal	Rnf26
Cycling Basal	Rnaseh2c
Cycling Basal	Gm21596
Cycling Basal	Nup62
Cycling Basal	Ptms
Cycling Basal	Hmgb1
Cycling Basal	Lig1
Cycling Basal	Tmem194
Cycling Basal	Cenpl
Cycling Basal	Snrpd1
Cycling Basal	Lsm5
Cycling Basal	Cenpn
Cycling Basal	Mcm7
Cycling Basal	Ccng2
Cycling Basal	Reep4
Cycling Basal	Miip
Cycling Basal	Lin54
Cycling Basal	Nsmce2
Cycling Basal	Hirip3
Cycling Basal	Cdca4
Cycling Basal	Hn1
Cycling Basal	Gm12504
Cycling Basal	Dut
Cycling Basal	Pcna-ps2
Cycling Basal	Nudt1
Cycling Basal	Lmna
Cycling Basal	Smc1a
Cycling Basal	Banf1
Cycling Basal	Dck
Cycling Basal	Ncapd3
Cycling Basal	Ckap5
Cycling Basal	Id3
Cycling Basal	Ptma
Cycling Basal	Hp1bp3
Cycling Basal	Gm8186
Cycling Basal	Hn1l
Cycling Basal	Rfwd3
Cycling Basal	Rcc1
Cycling Basal	Ppia
Cycling Basal	Gm12355
Cycling Basal	Snrpg
Cycling Basal	Zdhhc2
Cycling Basal	Hmgn2
Cycling Basal	Hnrnpul2
Cycling Basal	Dbf4
Cycling Basal	Anapc5
Cycling Basal	Lsm8
Cycling Basal	Rasl2-9
Cycling Basal	Srrt
Cycling Basal	Ywhah
Cycling Basal	Xpo1
Cycling Basal	Kpnb1
Cycling Basal	Ndc1
Cycling Basal	Gm5641
Cycling Basal	Frat2
Cycling Basal	Clic1
Cycling Basal	Lsm6
Cycling Basal	Hdgf
Cycling Basal	Gm11438
Cycling Basal	Atp1b3
Cycling Basal	Nxt1
Cycling Basal	Fmr1
Cycling Basal	Cit
Cycling Basal	Sh3gl1
Cycling Basal	Vangl1
Cycling Basal	Dek
Cycling Basal	Tmem167
Krt4/13+	S100g
Krt4/13+	Serpinb2
Krt4/13+	Gm9573
Krt4/13+	Alox12e
Krt4/13+	Ecm1
Krt4/13+	Krt13
Krt4/13+	Cwh43
Krt4/13+	Calcb
Krt4/13+	2300002M23Rik
Krt4/13+	Mal
Krt4/13+	Krt4
Krt4/13+	Upk3bl
Krt4/13+	Ly6g6c
Krt4/13+	Lgals3
Krt4/13+	Ptgs2
Krt4/13+	Ces1h
Krt4/13+	Psca
Krt4/13+	Cldn4
Krt4/13+	Anxa1
Krt4/13+	Calml3
Krt4/13+	Clic3
Krt4/13+	Upk1b
Krt4/13+	Paqr8
Krt4/13+	Evpl
Krt4/13+	Capn5
Krt4/13+	Clca3b
Krt4/13+	Kctd14
Krt4/13+	Cdkn2b
Krt4/13+	Aqp5
Krt4/13+	2200002D01Rik
Krt4/13+	AI661453
Krt4/13+	S100a6
Krt4/13+	Ceacam1
Krt4/13+	Trex2
Krt4/13+	Nr4a1
Krt4/13+	Ceacam2
Krt4/13+	Pmm1
Krt4/13+	Pdlim2
Krt4/13+	Ppl
Krt4/13+	Mboat1
Krt4/13+	Pdzk1ip1
Krt4/13+	Aldh3b2
Krt4/13+	Kcnk5
Krt4/13+	Foxq1
Krt4/13+	Gm6578
Krt4/13+	Slc22a4
Krt4/13+	Serpinb1a
Krt4/13+	Cd44
Krt4/13+	Zyx
Krt4/13+	Tmem43
Krt4/13+	F5
Krt4/13+	Tacstd2
Krt4/13+	Ahr
Krt4/13+	Thsd4
Krt4/13+	B4galt5
Krt4/13+	Rhov
Krt4/13+	Lamc2
Krt4/13+	Hspbap1
Krt4/13+	Porcn
Krt4/13+	Pdlim1
Krt4/13+	Gprc5a
Krt4/13+	Syt8
Krt4/13+	Cxcl16
Krt4/13+	Spns2
Krt4/13+	Anxa2
Krt4/13+	Krt19
Krt4/13+	Wnt7b
Krt4/13+	Serpinb10
Krt4/13+	Adamtsl4
Krt4/13+	St3gal4
Krt4/13+	Sowahb
Krt4/13+	Igfbp3
Krt4/13+	Tspo
Krt4/13+	Coq10b
Krt4/13+	Myo1c
Krt4/13+	Pmp22
Krt4/13+	Prss22
Krt4/13+	Socs2
Krt4/13+	Plaur
Krt4/13+	Pttg1ip
Krt4/13+	Krt15
Krt4/13+	Epha2
Krt4/13+	Clic5
Krt4/13+	Cast
Krt4/13+	Bbc3
Krt4/13+	Rab11fip1
Krt4/13+	Scel
Krt4/13+	Atp2b1
Krt4/13+	Pllp
Krt4/13+	Cav1
Krt4/13+	Lmo7
Krt4/13+	Capg
Krt4/13+	Hspb1
Krt4/13+	Pvrl4
Krt4/13+	Krt7
Krt4/13+	Ppap2c
Krt4/13+	Rnh1
Krt4/13+	Ly6g6e
Krt4/13+	Arhgap12
Krt4/13+	Gsta4
Krt4/13+	Vcl
Krt4/13+	Ahnak
Krt4/13+	Fam129b
Krt4/13+	Esd
Krt4/13+	Anxa3
Krt4/13+	Adh7
Krt4/13+	Emp1
Krt4/13+	Muc4
Krt4/13+	Bhlhe40
Krt4/13+	Mall
Krt4/13+	G6pdx
Krt4/13+	Ttc36
Krt4/13+	Baiap2
Krt4/13+	Samhd1
Krt4/13+	Myof
Krt4/13+	Ffar4
Krt4/13+	Cldn3
Krt4/13+	Ces1d
Krt4/13+	Klf6
Krt4/13+	S100a14
Krt4/13+	Unc5b
Krt4/13+	Aph1a
Krt4/13+	Ptgr1
Krt4/13+	Arrdc3
Krt4/13+	Lad1
Krt4/13+	Ltf
Krt4/13+	Jund
Krt4/13+	Akr1b3
Krt4/13+	Efhd2
Krt4/13+	Oasl2
Krt4/13+	Ubc
Krt4/13+	Mfge8
Krt4/13+	Alox15
Krt4/13+	Alcam
Krt4/13+	Kctd10
Krt4/13+	Ocln
Krt4/13+	Gsk3b
Krt4/13+	Ctsc
Krt4/13+	Gabrp
Secretory	Pon1
Secretory	Sftpa1
Secretory	Muc5b
Secretory	Chad
Secretory	Bpifa1
Secretory	Slc4a5
Secretory	Cyp4a12b
Secretory	Scgb1a1
Secretory	Fcgbp
Secretory	Reg3g
Secretory	Cp
Secretory	Steap4
Secretory	Cldn22
Secretory	Scgb3a2
Secretory	Hp
Secretory	Ces1f
Secretory	Fut9
Secretory	AU021092
Secretory	Cyp4a12a
Secretory	Msln
Secretory	Tyro3
Secretory	Bpifb1
Secretory	C3
Secretory	Aox3
Secretory	Idh1
Secretory	Tnfaip2
Secretory	Trf
Secretory	Ascc2
Secretory	Slco4c1
Secretory	5330417C22Rik
Secretory	Slc1a1
Secretory	Clca1
Secretory	Slc38a8
Secretory	Cfb
Secretory	Tst
Secretory	Stxbp6
Secretory	Ano1
Secretory	Atp13a5
Secretory	Creb3l1
Secretory	St8sia6
Secretory	Dmbt1
Secretory	Pigr
Secretory	Gm20547
Secretory	P2rx4
Secretory	Cd36
Secretory	Gsta3
Secretory	Agr2
Secretory	Gstm6
Secretory	Isg20
Secretory	Slc15a2
Secretory	Ly6k
Secretory	Serp1
Secretory	Ppp1r1b
Secretory	Lypd2
Secretory	Plin2
Secretory	Mgst1
Secretory	mt-Atp8
Secretory	Cyp4b1
Secretory	Sytl2
Secretory	Qsox1
Secretory	Pgrmc1
Secretory	Slc1a5
Secretory	Kcne3
Secretory	mt-Nd4l
Secretory	Cckar
Secretory	Notch2
Secretory	Slc7a2
Secretory	Mettl7a2
Secretory	Sel1l
Secretory	Cyp2a5
Secretory	Fgfbp1
Secretory	8430408G22Rik
Secretory	Fam46c
Secretory	mt-Nd5
Secretory	Cbr2
Secretory	Gm4076
Secretory	Por
Secretory	Iqgap2
Ciliated	Ccdc153
Ciliated	Dynlrb2
Ciliated	Foxj1
Ciliated	1110017D15Rik
Ciliated	1700007K13Rik
Ciliated	Tmem212
Ciliated	Mlf1
Ciliated	Pcp4l1
Ciliated	1700003M02Rik
Ciliated	Lrrc23
Ciliated	1700016K19Rik
Ciliated	Tm4sf1
Ciliated	Dnali1
Ciliated	Cfap126
Ciliated	Pifo
Ciliated	Dnah5
Ciliated	Tctex1d4
Ciliated	Fam216b
Ciliated	Ccdc113
Ciliated	Ak7
Ciliated	Cdhr3
Ciliated	Ccdc108
Ciliated	Stmnd1
Ciliated	Meig1
Ciliated	Cfap52
Ciliated	Iqca
Ciliated	Ccdc40
Ciliated	Cetn4
Ciliated	Saxo2
Ciliated	Lrrc10b
Ciliated	BC051019
Ciliated	Fam92b
Ciliated	Dnaic2
Ciliated	Wdr63
Ciliated	Ccdc146
Ciliated	Cdh26
Ciliated	Enkur
Ciliated	Dnah6
Ciliated	Rsph1
Ciliated	Tmem232
Ciliated	Erich2
Ciliated	Efhc1
Ciliated	Dmkn
Ciliated	Sntn
Ciliated	Eno4
Ciliated	Spag6
Ciliated	Ak8
Ciliated	Spag16
Ciliated	6820408C15Rik
Ciliated	1700101E01Rik
Ciliated	Cdhr4
Ciliated	Odf3b
Ciliated	Arhgdig
Ciliated	Lrrc48
Ciliated	Fam47e
Ciliated	Ccdc17
Ciliated	Drc1
Ciliated	Cfap43
Ciliated	Mapk15
Ciliated	Hydin
Ciliated	Ccdc121
Ciliated	Zmynd10
Ciliated	4932443I19Rik
Ciliated	Iqcg
Ciliated	Adgb
Ciliated	4933434E20Rik
Ciliated	Traf3ip1
Ciliated	Tekt1
Ciliated	1700088E04Rik
Ciliated	Cfap69
Ciliated	1700026L06Rik
Ciliated	Nme5
Ciliated	Catip
Ciliated	Dnah9
Ciliated	1700026D08Rik
Ciliated	Fhad1
Ciliated	Efcab10
Ciliated	Ccdc181
Ciliated	Ccdc74a
Ciliated	Rsph4a
Ciliated	Calml4
Ciliated	Fbxo36
Ciliated	1700001C02Rik
Ciliated	Gm973
Ciliated	Dnah10
Ciliated	Cfap54
Ciliated	Ttc29
Ciliated	Ccdc30
Ciliated	Spag8
Ciliated	Ppil6
Ciliated	Dnah12
Ciliated	Cdkl4
Ciliated	Adam8
Ciliated	Nek5
Ciliated	Fam166b
Ciliated	Vpreb3
Ciliated	Vwa3a
Ciliated	Nme9
Ciliated	Fam183b
Ciliated	Lrrc34
Ciliated	Mak
Ciliated	2310007L24Rik
Ciliated	1700007G11Rik
Ciliated	Tcte1
Ciliated	4833427G06Rik
Ciliated	Cmbl
Ciliated	Cep83
Ciliated	Ankrd66
Ciliated	Maats1
Ciliated	Serpina9
Ciliated	Nhlrc4
Ciliated	Drc7
Ciliated	Kcnmb2
Ciliated	Riiad1
Ciliated	1700024G13Rik
Ciliated	2410004P03Rik
Ciliated	Cfap45
Ciliated	Wdr78
Ciliated	Ccdc65
Ciliated	Ccdc81
Ciliated	4930444P10Rik
Ciliated	Cfap57
Ciliated	Ubxn10
Ciliated	Elof1
Ciliated	Ttc30b
Ciliated	Tbata
Ciliated	4430402I18Rik
Ciliated	Dnah7a
Ciliated	Rsph10b
Ciliated	Kcnmb1
Ciliated	Spef2
Ciliated	Jam3
Ciliated	Timp4
Ciliated	Bbox1
Ciliated	Morn3
Ciliated	Wnt11
Ciliated	Lbh
Ciliated	Csrp2
Ciliated	E230008N13Rik
Ciliated	Uox
Ciliated	Ccdc67
Ciliated	Rtp3
Ciliated	Dusp14
Ciliated	Ccdc176
Ciliated	2610028H24Rik
Ciliated	Zfp474
Ciliated	Cfap70
Ciliated	Dusp18
Ciliated	Elmod1
Ciliated	Lrrc51
Ciliated	Fam179a
Ciliated	Armc4
Ciliated	Ccdc37
Ciliated	6430531B16Rik
Ciliated	Acot1
Ciliated	Wdr66
Ciliated	Pltp
Ciliated	Lrrc36
Ciliated	Antxr2
Ciliated	Spag17
Ciliated	Gm166
Ciliated	Tsnaxip1
Ciliated	Syne1
Ciliated	Cfap58
Ciliated	Spa17
Ciliated	Zmynd12
Ciliated	Diras2
Ciliated	Ift172
Ciliated	Ccdc96
Ciliated	Ppp1r36
Ciliated	Cfap53
Ciliated	Ankrd42
Ciliated	Ttc16
Ciliated	Dyx1c1
Ciliated	Lrguk
Ciliated	Aoc1
Ciliated	Ccdc78
Ciliated	1700028P14Rik
Ciliated	Dnah1
Ciliated	Kif19a
Ciliated	Aldh3b1
Ciliated	1700013F07Rik
Ciliated	Ppp1r32
Ciliated	Fam149a
Ciliated	Erich3
Ciliated	Rabl2
Ciliated	Kcnk12
Ciliated	Dnah2
Ciliated	Agr3
Ciliated	Lrrc71
Ciliated	Itpka
Ciliated	Dnajb13
Ciliated	Ccdc162
Ciliated	Akap14
Ciliated	Ccdc39
Ciliated	Slc35e3
Ciliated	Spata18
Ciliated	Smtnl2
Ciliated	Tekt4
Ciliated	Ttc12
Ciliated	Rab36
Ciliated	Lhb
Ciliated	Dnaic1
Ciliated	Lrrc74b
Ciliated	Mdh1b
Ciliated	Morn5
Ciliated	Cfap61
Ciliated	Cfap46
Ciliated	Armc3
Ciliated	Rsph14
Ciliated	Shank2
Ciliated	Dnaaf1
Ciliated	Rpgrip1l
Ciliated	Ly6c1
Ciliated	Cfap44
Ciliated	Oscp1
Ciliated	Ccdc13
Ciliated	Ppp1r12b
Ciliated	Spef1
Ciliated	Plin5
Ciliated	Ankrd44
Ciliated	Ddo
Ciliated	Gtsf1l
Ciliated	Iqck
Ciliated	Wdr19
Ciliated	Dzank1
Ciliated	Ctsk
Ciliated	Pacrg
Ciliated	Lrrc46
Ciliated	Ift43
Ciliated	Ccdc151
Ciliated	1110004E09Rik
Ciliated	Ly6c2
Ciliated	Dpcd
Ciliated	Ttc21a
Ciliated	Kif6
Ciliated	Cfap221
Ciliated	2004-03-01
Ciliated	Ldlrad1
Ciliated	1700029J07Rik
Ciliated	1700040L02Rik
Ciliated	Bphl
Ciliated	Naaa
Ciliated	Rfx2
Ciliated	Ampd1
Ciliated	Dzip1l
Ciliated	Xylb
Ciliated	Ulk4
Ciliated	Fam161a
Ciliated	Daw1
Ciliated	Iqub
Ciliated	Acox2
Ciliated	1700019L03Rik
Ciliated	Crocc2
Ciliated	Slc23a2
Ciliated	Gas8
Ciliated	Myl4
Ciliated	Kif27
Ciliated	Fhl1
Ciliated	Fam161b
Ciliated	Tex26
Ciliated	Ttc39a
Ciliated	Ift74
Ciliated	Fank1
Ciliated	Ubxn11
Ciliated	Ccdc157
Ciliated	Hspa2
Ciliated	Slc2a12
Ciliated	Dnah7c
Ciliated	Hsph1
Ciliated	Ctxn1
Ciliated	Ccpg1os
Ciliated	Eml2
Ciliated	Styxl1
Ciliated	Col8a2
Ciliated	Pih1d2
Ciliated	Bbs7
Ciliated	Slc24a3
Ciliated	1110032A03Rik
Ciliated	Ccdc60
Ciliated	Chchd6
Ciliated	2310034G01Rik
Ciliated	Slc35g3
Ciliated	Gpr155
Ciliated	Tcp11
Ciliated	Nudc
Ciliated	Trp73
Ciliated	Hsp90aa1
Ciliated	Wdr95
Ciliated	Wdr35
Ciliated	Wdr60
Ciliated	Mok
Ciliated	Stk33
Ciliated	Trp53bp2
Ciliated	Cfap20
Ciliated	Iqcd
Ciliated	Cdc14a
Ciliated	Gm1661
Ciliated	Tgtp1
Ciliated	Dcbld2
Ciliated	Capsl
Ciliated	Mycbp
Ciliated	Tmem107
Ciliated	Tgtp2
Ciliated	Cyp2s1
Ciliated	Agbl2
Ciliated	Ift88
Ciliated	1700003E16Rik
Ciliated	Kif9
Ciliated	Dync2li1
Ciliated	Mns1
Ciliated	9230110C19Rik
Ciliated	Eml1
Ciliated	Tmem67
Ciliated	Wdyhv1
Ciliated	4931406C07Rik
Ciliated	Glipr1
Ciliated	Nek11
Ciliated	Dzip1
Ciliated	Pnp
Ciliated	Slc23a1
Ciliated	Ttc26
Ciliated	Kif26b
Ciliated	Cep126
Ciliated	Mdm1
Ciliated	Efcab2
Ciliated	Zc2hc1a
Ciliated	Syt5
Ciliated	Adck4
Ciliated	1700001L19Rik
Ciliated	Mdm2
Ciliated	Dnah11
Ciliated	Stk36
Ciliated	Plet1
Ciliated	Ifi35
Ciliated	Basp1
Ciliated	Fsd1l
Ciliated	Fam43a
Ciliated	Tuba1a
Ciliated	Sptlc3
Ciliated	Dnah7b
Ciliated	Ccdc138
Ciliated	Chchd10
Ciliated	Lztfl1
Ciliated	Ccdc33
Ciliated	Rab23
Ciliated	Efcab12
Ciliated	Ccdc114
Ciliated	Sco2
Ciliated	Cd177
Ciliated	Ak9
Ciliated	Rpgr
Ciliated	Nphp3
Ciliated	Ccdc173
Ciliated	Dync2h1
Ciliated	Tppp3
Ciliated	Armc2
Ciliated	Ift46
Ciliated	Cald1
Ciliated	Flt3l
Ciliated	Itgal
Ciliated	Dnaaf2
Ciliated	Bicc1
Ciliated	Tmem216
Ciliated	Fbxl2
Ciliated	Gm5511
Ciliated	Med31
Ciliated	Dnajc15
Ciliated	2610015P09Rik
Ciliated	Wdr90
Ciliated	Tmem231
Ciliated	B9d1
Ciliated	Scn3b
Ciliated	Smim5
Ciliated	Fam216a
Ciliated	Nudt4
Ciliated	Nphp1
Ciliated	Morn1
Ciliated	Dcdc2a
Ciliated	Metrn
Ciliated	Unc79
Ciliated	Phtf1
Ciliated	Ift81
Ciliated	Zc2hc1c
Ciliated	Dyrk3
Ciliated	Calm1
Ciliated	Wdr34
Ciliated	Tbcel
Ciliated	Ruvbl1
Ciliated	Plekhb1
Ciliated	Klk11
Ciliated	Tsga10
Ciliated	Dnaaf5
Ciliated	Etnk1
Ciliated	Synj1
Ciliated	Spata6
Ciliated	Mipep
Ciliated	Mycbpap
Ciliated	Slc16a3
Ciliated	Prdx5
Ciliated	Cspp1
Ciliated	Slc9a3r1
Ciliated	Ppp1r14c
Ciliated	Cetn2
Ciliated	1810043G02Rik
Ciliated	Prkar2b
Ciliated	Dalrd3
Ciliated	Ift22
Ciliated	Lrwd1
Ciliated	Rgs3
Ciliated	Poc5
Ciliated	Osbpl6
Ciliated	Lrrc8b
Ciliated	Spata24
Ciliated	Rsph3b
Ciliated	Odc1
Ciliated	Slc24a4
Ciliated	Lgals3bp
Ciliated	Tctex1d2
Ciliated	Fam167a
Ciliated	Fam179b
Ciliated	Tulp3
Ciliated	Ccno
Ciliated	BC048546
Ciliated	Nphp4
Ciliated	Ttc8
Ciliated	Sdccag8
Ciliated	Wrb
Ciliated	Dnaja4
Ciliated	Myb
Ciliated	Cfap36
Ciliated	Rabgap1l
Ciliated	Sec14l3
Ciliated	Gbas
Ciliated	Pcnxl4
Ciliated	Fam84b
Ciliated	Ruvbl2
Ciliated	Fhit
Ciliated	Psmc3ip
Ciliated	Dnaaf3
Ciliated	Osbpl3
Ciliated	Ccdc24
Ciliated	Fam134b
Ciliated	Lrrc45
Ciliated	Bok
Ciliated	Cds1
Ciliated	Fam131a
Ciliated	Lca5
Ciliated	Dlec1
Ciliated	Grb14
Ciliated	Tgfbr3
Ciliated	Pus10
Ciliated	Dnal1
Ciliated	Chek2
Ciliated	Rsph9
Ciliated	Fanca
Ciliated	Fas
Ciliated	Ptges3
Ciliated	Cluap1
Ciliated	Bbs1
Ciliated	D1Ertd622e
Ciliated	Fam151b
Ciliated	Ppp1r16a
Ciliated	Cdkl2
Ciliated	Usp18
Ciliated	Gm12346
Ciliated	Dynlt1f
Ciliated	Ankrd32
Ciliated	Kif21a
Ciliated	Arl13b
Ciliated	Arhgap18
Ciliated	Pkig
Ciliated	Arap1
Ciliated	Ift27
Ciliated	Cib1
Ciliated	Lrrc6
Ciliated	B3galt2
Ciliated	Cdpf1
Ciliated	Katnb1
Ciliated	Tacc2
Ciliated	Fam13a
Ciliated	Ccp110
Ciliated	4930404N11Rik
Ciliated	Nat9
Ciliated	Tcea3
Ciliated	2010300C02Rik
Ciliated	Paxip1
Ciliated	Smad5
Ciliated	Akna
Ciliated	Lclat1
Ciliated	Trp53inp1
Ciliated	Prepl
Ciliated	Gga1
Ciliated	Mapre3
Ciliated	Supt20
Ciliated	Mst1
Ciliated	Arl6
Ciliated	Cep164
Ciliated	Efcab1
Ciliated	Fbxw9
Ciliated	Sh3bp5
Ciliated	Pibf1
Ciliated	Ulk2
Ciliated	Plk5
Ciliated	Spice1
Ciliated	Fam227a
Ciliated	Spsb1
Ciliated	Galnt6
Ciliated	Pofut2
Ciliated	Me2
Ciliated	Slain2
Ciliated	Gramd2
Ciliated	Ppp6r1
Ciliated	Slc20a1
Ciliated	B4galt4
Ciliated	Hdc
Ciliated	Mcee
Ciliated	Cep290
Ciliated	Intu
Ciliated	B230118H07Rik
Ciliated	Chpt1
Ciliated	Lmln
Ciliated	Fam81a
Ciliated	Sirt3
Ciliated	Swi5
Ciliated	Spag1
Ciliated	Uhrf1bp1
Ciliated	Dynll1
Ciliated	Akip1
Ciliated	Slc25a17
Ciliated	Rfk
Ciliated	Prpf40b
Ciliated	Zfand4
Ciliated	Enkd1
Ciliated	Gm11992
Ciliated	Oaz2
Ciliated	Hdgfrp2
Ciliated	Rnf214
Ciliated	BC022687
Ciliated	Smyd3
Ciliated	Akap9
Ciliated	Fam65b
Ciliated	Rps6ka2
Ciliated	Fndc5
Ciliated	Rfc2
Ciliated	Kiz
Ciliated	Gm13450
Ciliated	Arhgef38
Ciliated	C2cd3
Ciliated	Ift80
Ciliated	Rab28
Ciliated	Jag1
Ciliated	Cyb561
Ciliated	Cnp
Ciliated	Mxra8
Ciliated	Ttbk2
Ciliated	Snapin
Ciliated	Rfx3
Ciliated	2010109I03Rik
Ciliated	Odf2l
Ciliated	Ahsa1
Ciliated	Mrps17
Ciliated	Gys1
Ciliated	Acsl3
Ciliated	Sys1
Ciliated	Polk
Ciliated	Kifap3
Ciliated	Lbp
Ciliated	Plscr1
Ciliated	Psmd9
Ciliated	Dtna
Ciliated	Ttc30a1
Ciliated	Zfp141
Ciliated	Odf2
Ciliated	Cep120
Ciliated	Casp6
Ciliated	Ifitm1
Ciliated	Ift57
Ciliated	Bbs5
Ciliated	Cry2
Ciliated	Naf1
Ciliated	Hipk1
Ciliated	Dnal4
Ciliated	Dse
Ciliated	Vapa
Ciliated	1810037I17Rik
Ciliated	Mettl20
Ciliated	Slc1a4
Ciliated	4930402H24Rik
Ciliated	Ech1
Ciliated	Ids
Ciliated	Slc7a7
Ciliated	Tubb4b-ps1
Ciliated	Gipc2
Ciliated	Ablim3
Ciliated	Eif2b2
Ciliated	Dnajc16
Ciliated	Ccdc92
Ciliated	St3gal6
Ciliated	Lsm14b
Ciliated	BC026585
Ciliated	Srcin1
Ciliated	Cep63
Ciliated	Lrrc49
Ciliated	Ift122
Ciliated	Fam177a
Ciliated	Rhobtb1
Ciliated	Tmem260
Ciliated	Fhdc1
Ciliated	Hspa4l
Ciliated	Tomm7
Ciliated	Galnt18
Ciliated	Myo1d
Ciliated	A430078G23Rik
Ciliated	Kndc1
Ciliated	Ccdc53
Ciliated	Swt1
Ciliated	Ift52
Ciliated	Umad1
Ciliated	Tes
Ciliated	Spata7
Ciliated	Tubb4b
Ciliated	Bcas1
Ciliated	Hltf
Ciliated	Mfsd1
Ciliated	Ddr1
Ciliated	Hipk3
Ciliated	9930111J21Rik2
Ciliated	2610301B20Rik
Ciliated	Ogg1
Ciliated	Stip1
Ciliated	Ncs1
Ciliated	Wdr92
Ciliated	Npnt
Ciliated	Gns
Ciliated	Fhl2
Ciliated	1700037C18Rik
Ciliated	Tctn1
Ciliated	Kremen1
Ciliated	Cntln
Ciliated	Yeats2
Ciliated	Agbl5
Ciliated	Cep162
Ciliated	Tbc1d19
Ciliated	Smco4
Ciliated	PISD
Ciliated	Tbc1d32
Ciliated	Grhl2
Ciliated	Uhrf1bp1l
Ciliated	Atp2a2
Ciliated	Gosr2
Ciliated	C2cd2
Ciliated	Rnf128
Ciliated	Srsf10
Ciliated	Suclg1
Ciliated	Galnt3
Ciliated	Fip1l1
Ciliated	Ebpl
Ciliated	Myo5b
Ciliated	Acot13
Ciliated	Camk4
Ciliated	Tgfbr2
Ciliated	Lpgat1
Ciliated	Mtmr12
Ciliated	Trmt1l
Ciliated	Nek7
Ciliated	Gm16165
Ciliated	Ppargc1a
Ciliated	Sccpdh
Ciliated	BC005624
Ciliated	Ucp2
Ciliated	Pcm1
Ciliated	Ssbp4
Ciliated	Pxk
Ciliated	Txnip
Ciliated	Pcnt
Ciliated	Prr14l
Ciliated	Spop
Ciliated	Stim2
Ciliated	Trim33
Ciliated	Aig1
Ciliated	Mxi1
Ciliated	Trib2
Ciliated	Dnajb2
Ciliated	Trim37
Ciliated	Map9
Ciliated	Eef2kmt
Ciliated	Fbxo32
Ciliated	Clic6
Ciliated	Gtf2b
Ciliated	Paf1
Ciliated	Bmp2k
Ciliated	Paip2
Ciliated	Bnip3
Ciliated	Gsn
Ciliated	Cbx6
Brush	Gnb3
Brush	Lrmp
Brush	Trpm5
Brush	Sh2d6
Brush	Sh2d7
Brush	Dclk1
Brush	Rgs13
Brush	Alox5
Brush	Ltc4s
Brush	Alox5ap
Brush	Sox9
Brush	Hck
Brush	Avil
Brush	Pik3r5
Brush	Pik3cg
Brush	Gng13
Brush	Pde2a
Brush	Pcdh20
Brush	Gnat3
Brush	Spib
Brush	Kcnq3
Brush	Nrgn
Brush	Plk2
Brush	Vav1
Brush	Ly6g6f
Brush	Ackr4
Brush	Atp1a2
Brush	Ptpn6
Brush	Mctp1
Brush	Rac2
Brush	Gm4952
Brush	Chn2
Brush	Nrep
Brush	Rgs21
Brush	Tspan6
Brush	Nkd1
Brush	Ovol3
Brush	Matk
Brush	Hmx2
Brush	Rassf6
Brush	Pfkfb3
Brush	Ivns1abp
Brush	Zfp428
Brush	1810046K07Rik
Brush	Ptpn18
Brush	Mn1
Brush	Col9a3
Brush	Sucnr1
Brush	Bmx
Brush	Chdh
Brush	Pcolce2
Brush	Rgs2
Brush	Fam49a
Brush	St6gal2
Brush	Ptgs1
Brush	Bpgm
Brush	Hoxa5
Brush	Tnc
Brush	Wfdc18
Brush	Camk2b
Brush	Clec4a1
Brush	Fxyd6
Brush	Ethe1
Brush	Anxa4
Brush	Pou2f3
Brush	Inpp5d
Brush	Wdr25
Brush	Etv1
Brush	Gfra2
Brush	BC016579
Brush	Ero1lb
Brush	Calb1
Brush	Inpp5b
Brush	Ano7
Brush	Coprs
Brush	Cd300lf
Brush	Ms4a15
Brush	Il17rb
Brush	Ly6g6d
Brush	A3galt2
Brush	Cacnb4
Brush	Lgr5
Brush	Man1a
Brush	Ccdc28b
Brush	Itgb7
Brush	Mpzl1
Brush	Ccdc109b
Brush	Pamr1
Brush	Cacna2d2
Brush	Kdm4a
Brush	Cap1
Brush	Adgrb2
Brush	Kirrel3
Brush	Sema7a
Brush	Slitrk6
Brush	Adgrl3
Brush	Clmn
Brush	Pnpla3
Brush	Pnpla6
Brush	Tle4
Brush	Dab1
Brush	Unc5d
Brush	3425401B19Rik
Brush	Sptb
Brush	Lmo2
Brush	Foxe1
Brush	Ascl2
Brush	Stard5
Brush	Smoc1
Brush	Entpd3
Brush	Plac8
Brush	Arhgap4
Brush	Kcnj2
Brush	Il4ra
Brush	Prcp
Brush	Gamt
Brush	Cyp7b1
Brush	Col4a4
Brush	Hpgds
Brush	Rnasel
Brush	Rbm38
Brush	Fes
Brush	Cables2
Brush	Fyb
Brush	Pygl
Brush	Ap1s2
Brush	Stox2
Brush	Slco4a1
Brush	Alkbh7
Brush	Adgrf3
Brush	Vps13d
Brush	Adgrg6
Brush	Gcnt1
Brush	Lima1
Brush	Ttll11
Brush	Xrcc6bp1
Brush	Itgb6
Brush	Strip2
Brush	Snx7
Brush	St6galnac2
Brush	Gm12115
Brush	Rasl11b
Brush	Fras1
Brush	Pitpnc1
Brush	Ano10
Brush	Trak1
Brush	Samd14
Brush	Chil1
Brush	Gas7
Brush	Rab11fip4
Brush	Ehf
Brush	Acly
Brush	Creb3l4
Brush	Enc1
Brush	Txndc16
Brush	Bcl2l14
Brush	Nfatc1
Brush	Cdc42ep1
Brush	Reep5
Brush	Suco
Brush	Itga9
Brush	Selm
Brush	Igsf8
Brush	Gng12
Brush	Daam1
Brush	Slc9a8
Brush	Kctd3
Brush	Hap1
Brush	Cdc42bpa
Brush	Fnbp1l
Brush	Commd1
Brush	Ociad2
Brush	Gga2
Brush	Ypel2
Brush	Bak1
Brush	Mansc1
Brush	Kctd12
Brush	Pink1
Brush	Cdh13
Brush	Krt18
Brush	Ssbp1
Brush	Ndufaf5
Brush	Lrp12
Brush	Gm684
Brush	Nav2
Brush	Zfhx3
Brush	Hacd1
Brush	Atf7ip
Brush	Ube2j1
Brush	Ankrd33b
Brush	Kin
Brush	Ephb4
Brush	Gnai2
Brush	Ckap4
Brush	Col16a1
Brush	Degs2
Brush	Sh3bgrl
Brush	Nus1
Brush	B3gnt2
Brush	Rcbtb1
Brush	Erlin1
Brush	D930015E06Rik
Brush	Gpm6b
Brush	Gtf2f2
Brush	Atat1
Brush	Rap2a
Brush	Lyn
Brush	Slc4a2
Brush	Vps4a
Brush	2210016L21Rik
Brush	4833423E24Rik
Brush	Mgll
Brush	Jakmip2
Brush	Gm28048
Brush	Spdef
Brush	Oxr1
Brush	Atp2a3
Brush	Zmiz1
Brush	1110007C09Rik
Brush	Marcksl1
Brush	D17Wsu92e
Brush	Tmem245
Brush	Il13ra1
Brush	B3gat3
Brush	Sptlc2
Brush	2810025M15Rik
Brush	Etv6
Brush	Sec11c
Brush	Calm2
Brush	Fam101a
Brush	Skap2
Brush	Crot
Brush	Trappc5
Brush	Cdh2
Brush	Adamts13
Brush	Scp2
Brush	Acsl4
Brush	Shkbp1
Brush	Prmt2
Brush	Plod3
Brush	Bmi1
Brush	Wnk2
Brush	Ccrn4l
Brush	Nfyc
Brush	Myo1b
Brush	Ncoa7
Brush	Cd47
Brush	Dmxl2
Brush	Sulf1
Brush	Zfp91
Brush	Tbc1d4
Brush	Ninj1
Brush	H2-T23
Brush	Rhog
Brush	Adgrg2
Brush	Cmip
Brush	Fyttd1
Brush	Rsu1
Brush	Pdlim7
Brush	Camk2d
Brush	Gm2a
Brush	Enox2
Brush	Gba
Brush	Heg1
Brush	Gm13772
Brush	Gm10108
Brush	Gpr137b
Brush	Anapc10
Brush	Pgm2
Brush	Nlk
Brush	Ncstn
Brush	Sort1
Brush	Cpq
Brush	Shroom3
Brush	2008-09-01
Brush	Man2b1
Brush	Gm13433
Brush	Id2
Brush	Litaf
Brush	Trim43b
Brush	Fktn
Brush	Lgals9
Brush	Mov10
Brush	Pld1
Brush	Jmy
Brush	Anxa6
Brush	Neu1
Brush	Arhgef2
Brush	Tmem35
Brush	Kmt2e
Brush	Pgm2l1
Brush	Ppt1
Brush	Stk38l
Brush	Zranb1
Brush	Fam73a
Brush	Limd2
Brush	L1cam
Brush	Smarca2
Brush	Camta2
Brush	Cited2
Brush	Btbd3
Brush	Harbi1
Brush	H2afj
Brush	Pcmtd1
Brush	Cyp2j6
Brush	Csk
Brush	Cnn3
Brush	Zxdc
Brush	Rmnd5a
Brush	Espn
Brush	Hsp90b1
PNEC	Cxcl13
PNEC	Calca
PNEC	Ascl1
PNEC	Ddc
PNEC	Chga
PNEC	Nov
PNEC	Scg2
PNEC	Insm1
PNEC	Uchl1
PNEC	Pcsk1
PNEC	Dner
PNEC	Meis2
PNEC	Col8a1
PNEC	Chgb
PNEC	Tmem163
PNEC	Cplx2
PNEC	Ngf
PNEC	Pkib
PNEC	Disp2
PNEC	Hoxb5
PNEC	Spock3
PNEC	Syt7
PNEC	Runx1t1
PNEC	Cib3
PNEC	Snap25
PNEC	Tcerg1l
PNEC	Scg5
PNEC	Slc38a5
PNEC	Slc26a9
PNEC	Aplp1
PNEC	Scn9a
PNEC	Rundc3a
PNEC	Kcnj1
PNEC	Smoc2
PNEC	Syt4
PNEC	Syt1
PNEC	Map3k15
PNEC	Insrr
PNEC	Adcy1
PNEC	St8sia5
PNEC	Slc35d3
PNEC	Ly6h
PNEC	Elavl4
PNEC	Crmp1
PNEC	Cacna2d1
PNEC	Sox1
PNEC	Pnmal2
PNEC	Cnpy1
PNEC	Syp
PNEC	Dusp26
PNEC	Cdc14b
PNEC	Ret
PNEC	Dnajc12
PNEC	Scg3
PNEC	Sfrp5
PNEC	Ptprn
PNEC	Vwf
PNEC	Resp18
PNEC	Mapk8ip2
PNEC	Neto1
PNEC	Celf3
PNEC	Olfm1
PNEC	Celf4
PNEC	Smpd3
PNEC	Ntn4
PNEC	Clstn3
PNEC	Kcnc1
PNEC	Tmod2
PNEC	Enho
PNEC	Pcsk2
PNEC	Dnajc6
PNEC	Rims3
PNEC	B630019K06Rik
PNEC	Actr3b
PNEC	Lrp11
PNEC	Pgf
PNEC	Vil1
PNEC	Palmd
PNEC	Ptp4a3
PNEC	Vstm2a
PNEC	Ncam1
PNEC	Kcnip2
PNEC	Pde8b
PNEC	Snhg11
PNEC	Syt2
PNEC	Gfi1
PNEC	Fgf14
PNEC	Scn3a
PNEC	Kcnb2
PNEC	Mthfd2
PNEC	Kcnip3
PNEC	Guk1
PNEC	Prune2
PNEC	Magee1
PNEC	Rapgef4
PNEC	Prom2
PNEC	Cd200
PNEC	Klc1
PNEC	Slc36a1
PNEC	Dll3
PNEC	Rasgef1a
PNEC	Rab3c
PNEC	Rimbp2
PNEC	Abcg1
PNEC	Pgbd5
PNEC	Pex5l
PNEC	Bhlhe41
PNEC	Gzma
PNEC	Homer2
PNEC	Gnao1
PNEC	Skap1
PNEC	Slc18a1
PNEC	Sv2a
PNEC	Nrp1
PNEC	Vamp2
PNEC	Dpp6
PNEC	Hist3h2ba
PNEC	Tmem171
PNEC	Golga7b
PNEC	Amph
PNEC	Soga3
PNEC	Tmem158
PNEC	Cbfa2t3
PNEC	Zdhhc14
PNEC	Cdk5r1
PNEC	Camk2n2
PNEC	Utp20
PNEC	Ndn
PNEC	Stxbp1
PNEC	Trim67
PNEC	Npy1r
PNEC	B4galt2
PNEC	Spock2
PNEC	Tmtc4
PNEC	Unc13a
PNEC	Slc7a14
PNEC	Nefh
PNEC	Rbp4
PNEC	Kcnk3
PNEC	Nrxn1
PNEC	Fgf13
PNEC	Foxa2
PNEC	Fbxl16
PNEC	Otud6b
PNEC	Cacna1a
PNEC	Ptchd4
PNEC	Car8
PNEC	Lrp3
PNEC	Eif4e3
PNEC	Gmds
PNEC	Gabrq
PNEC	Bex1
PNEC	Igfbp5
PNEC	Serpinb12
PNEC	Rufy3
PNEC	Sult2b1
PNEC	Tubb3
PNEC	Grik5
PNEC	Phyhipl
PNEC	Unc80
PNEC	Clstn2
PNEC	Chl1
PNEC	Hoxb2
PNEC	Dennd2a
PNEC	Ccdc136
PNEC	Trim62
PNEC	Ksr2
PNEC	Atp8a1
PNEC	Hist2h3c2
PNEC	Khdrbs3
PNEC	Prkacb
PNEC	Mcf2l
PNEC	Kif5c
PNEC	Rab39b
PNEC	Kcnh3
PNEC	Kif1a
PNEC	Gprasp2
PNEC	A130010J15Rik
PNEC	Pirt
PNEC	Tmem164
PNEC	Habp4
PNEC	Dach1
PNEC	Slc5a6
PNEC	Igfals
PNEC	Nyap1
PNEC	Snrpn
PNEC	Bex4
PNEC	Gyg
PNEC	Actl6b
PNEC	Scml4
PNEC	Msrb1
PNEC	Plekho2
PNEC	Fam102b
PNEC	Tnpo1
PNEC	Cpe
PNEC	Gadd45g
PNEC	Tox
PNEC	Dmpk
PNEC	Gda
PNEC	Slc35g2
PNEC	Ttc3
PNEC	Pja2
PNEC	Hist1h2al
PNEC	Esyt3
PNEC	Prox1
PNEC	Tle1
PNEC	Parp6
PNEC	Snca
PNEC	Rab3b
PNEC	Arhgef9
PNEC	Bex2
PNEC	Ubqln2
PNEC	Id4
PNEC	Agpat4
PNEC	Pclo
PNEC	Spcs3
PNEC	Nfatc2
PNEC	Fam174a
PNEC	Glce
PNEC	Gch1
PNEC	Serpini1
PNEC	Eif1b
PNEC	Camk1d
PNEC	Armc8
PNEC	Cxx1a
PNEC	Inppl1
PNEC	Sgsm2
PNEC	Ctf1
PNEC	Rock1
PNEC	Fmn2
PNEC	Slc41a2
PNEC	Tmco3
PNEC	Bnip3l
PNEC	Phpt1
PNEC	Sgsm1
PNEC	3110043O21Rik
PNEC	Fam98a
PNEC	Kcnh2
PNEC	Extl2
PNEC	Gm10480
PNEC	Tmem184b
PNEC	Gabbr1
PNEC	Hist2h2ab
PNEC	Pank4
PNEC	Serpine2
PNEC	Fut2
PNEC	Twf2
PNEC	Tmcc2
PNEC	Idnk
PNEC	Zfp661
PNEC	Ranbp6
PNEC	Scd2
PNEC	Ttc39b
PNEC	Ube4a
PNEC	Cers6
PNEC	C2cd4b
PNEC	Atp6v1b2
PNEC	Atp8b1
PNEC	Tshz2
PNEC	Mageh1
PNEC	Lrba
PNEC	Lemd3
PNEC	Cul1
PNEC	Zcchc18
PNEC	St7l
PNEC	Tmem28
PNEC	B930041F14Rik
PNEC	Cxx1b
PNEC	Cdhr1
PNEC	Tspan7
PNEC	Eid1
PNEC	2010107G23Rik
PNEC	Dlg4
PNEC	Ssbp3
PNEC	Rcor3
PNEC	Nfasc
PNEC	Gm16418
PNEC	Mien1
PNEC	Psip1
PNEC	Ephb3
PNEC	Zfp451
PNEC	Lysmd2
PNEC	Peg3
PNEC	Dos
PNEC	Hdgfrp3
PNEC	Ip6k2
PNEC	Srebf2
PNEC	Ldlr
PNEC	1700019D03Rik
PNEC	Hist3h2a
PNEC	Irf6
PNEC	Prkaa1
PNEC	Dip2c
PNEC	Plxna2
PNEC	Lrch3
PNEC	Anapc4
PNEC	Usp48
PNEC	Rabggtb
PNEC	Rev1
PNEC	Mnat1
PNEC	N6amt2
PNEC	Adgrg1
PNEC	0610011F06Rik
PNEC	Ddx26b
PNEC	Ptprz1
PNEC	2010111I01Rik
PNEC	Gnptg
PNEC	Elovl6
PNEC	Hist2h2aa1
PNEC	Slc39a6
PNEC	Ifrd1
PNEC	Klhl7
PNEC	Syt11
PNEC	Gspt1
PNEC	Kdm4b
PNEC	Sowahc
PNEC	Sdhaf1
PNEC	Hist2h2aa2
PNEC	Adprh
PNEC	Magi2
PNEC	Gm20503
PNEC	Zfp46
PNEC	Acot7
PNEC	AI413582
PNEC	Zmynd8
PNEC	Gnl3l
PNEC	Atp6v1c1
PNEC	Pip5k1b
PNEC	Ptgdr
PNEC	Thoc5
PNEC	Praf2
PNEC	Hes6
PNEC	Eid2
PNEC	Sh3glb2
[truncated: 246 more rows]
