# Supplementary material for: Aberrant basal cell clonal dynamics shape early lung carcinogenesis
Source: Science. Author manuscript; Available in PMC 2025 Jun 23. (PMC7617789; doi:10.1126/science.ads9145)
Supplement: Data S3 [file EMS206506-supplement-Data_S3.xlsx]

## Sheet: Data S3
p_val	avg_log2FC	pct.1	pct.2	p_val_adj	cluster	gene
0	4.06851	0.848	0.165	0	Basal proliferative	Stmn1
0	7.70254	0.642	0.024	0	Basal proliferative	Ube2c
0	6.60794	0.617	0.014	0	Basal proliferative	Mki67
0	6.85234	0.611	0.014	0	Basal proliferative	Cenpf
0	4.29628	0.65	0.054	0	Basal proliferative	Knstrn
0	8.45621	0.588	0.006	0	Basal proliferative	Birc5
0	4.06486	0.671	0.09	0	Basal proliferative	Cks1b
0	3.42231	0.68	0.113	0	Basal proliferative	Nrm
0	4.03385	0.64	0.079	0	Basal proliferative	H1fx
0	7.24859	0.564	0.011	0	Basal proliferative	Ccnb2
0	6.1491	0.565	0.018	0	Basal proliferative	Cdca8
0	7.9127	0.544	0.006	0	Basal proliferative	Pclaf
0	3.05837	0.69	0.152	0	Basal proliferative	Gm10282
0	6.10169	0.55	0.016	0	Basal proliferative	Spc24
0	8.10406	0.537	0.008	0	Basal proliferative	Cenpa
0	4.16171	0.63	0.102	0	Basal proliferative	Pttg1
0	5.22024	0.563	0.04	0	Basal proliferative	Anln
0	5.48886	0.545	0.027	0	Basal proliferative	Tk1
0	3.76659	0.716	0.2	0	Basal proliferative	Cks2
0	6.01985	0.549	0.036	0	Basal proliferative	Cdc20
0	5.2933	0.528	0.02	0	Basal proliferative	Diaph3
0	6.44446	0.517	0.011	0	Basal proliferative	Cdca3
0	6.35136	0.528	0.023	0	Basal proliferative	Top2a
0	5.88204	0.515	0.026	0	Basal proliferative	Cdk1
0	5.82503	0.503	0.017	0	Basal proliferative	Tpx2
0	5.43448	0.492	0.02	0	Basal proliferative	Gm4316
0	5.59449	0.482	0.013	0	Basal proliferative	Cenpm
0	3.5788	0.568	0.103	0	Basal proliferative	Kif23
0	3.74451	0.537	0.079	0	Basal proliferative	Smc2
0	5.23069	0.472	0.021	0	Basal proliferative	Tacc3
0	5.44691	0.474	0.023	0	Basal proliferative	Racgap1
0	8.25876	0.445	0.003	0	Basal proliferative	Ccna2
0	2.78771	0.958	0.525	0	Basal proliferative	Hmgn2
0	5.02046	0.472	0.041	0	Basal proliferative	Prc1
0	4.27498	0.48	0.05	0	Basal proliferative	Ckap2l
0	6.3034	0.434	0.009	0	Basal proliferative	Cenpe
0	4.55833	0.451	0.027	0	Basal proliferative	Lockd
0	3.60565	0.473	0.051	0	Basal proliferative	Cenpw
0	6.79639	0.424	0.007	0	Basal proliferative	Cdkn3
0	8.93119	0.417	0.002	0	Basal proliferative	Hmmr
0	7.24906	0.405	0.004	0	Basal proliferative	Knl1
0	3.71834	0.437	0.057	0	Basal proliferative	Ect2
0	5.79074	0.382	0.01	0	Basal proliferative	Cep55
0	8.42272	0.374	0.003	0	Basal proliferative	Ccnb1
0	4.09871	0.396	0.029	0	Basal proliferative	Mad2l1
0	5.67294	0.375	0.009	0	Basal proliferative	Asf1b
0	5.70019	0.378	0.013	0	Basal proliferative	Ckap2
0	6.88708	0.358	0.006	0	Basal proliferative	Nusap1
0	6.81894	0.348	0.005	0	Basal proliferative	Aspm
0	3.85933	0.368	0.026	0	Basal proliferative	Cenpp
4.09E-111	2.11739	0.932	0.901	7.10E-107	Basal	Camk1d
1.18E-90	1.00383	1	1	2.04E-86	Basal	Gm42418
1.32E-73	1.35287	0.945	0.973	2.29E-69	Basal	Cdk8
1.76E-53	1.27473	0.867	0.874	3.06E-49	Basal	Lars2
7.40E-52	1.49713	0.78	0.818	1.28E-47	Basal	Zc3h7a
6.80E-47	1.46525	0.898	0.928	1.18E-42	Basal	AY036118
2.69E-45	1.71456	0.658	0.58	4.66E-41	Basal	Gm26917
7.10E-45	1.22528	0.752	0.753	1.23E-40	Basal	Dst
3.09E-39	1.32192	0.726	0.801	5.36E-35	Basal	Plec
2.73E-37	1.26693	0.677	0.695	4.73E-33	Basal	Itgb4
5.06E-22	1.32863	0.573	0.54	8.78E-18	Basal	Cdh13
1.79E-20	1.11444	0.63	0.695	3.11E-16	Basal	Rbms3
1.25E-19	1.56054	0.519	0.505	2.17E-15	Basal	Peak1
1.88E-18	1.09588	0.61	0.595	3.27E-14	Basal	Trp63
5.02E-18	1.60943	0.47	0.424	8.70E-14	Basal	Jag2
3.86E-15	1.17995	0.562	0.553	6.70E-11	Basal	Nrg1
4.91E-14	1.06807	0.573	0.603	8.53E-10	Basal	Grid2
1.04E-13	1.26695	0.497	0.5	1.80E-09	Basal	Col17a1
2.62E-10	1.4165	0.457	0.495	4.55E-06	Basal	Pdzd2
1.17E-09	1.06105	0.514	0.593	2.03E-05	Basal	Cmip
1.32E-07	2.92396	0.078	0.036	0.00229819	Basal	Pde6a
1.02E-05	1.12405	0.451	0.515	0.17762	Basal	Filip1l
6.50E-05	2.03107	0.17	0.131	1	Basal	Col7a1
7.99E-05	1.06773	0.105	0.193	1	Basal	Traf6
0.00104885	1.05101	0.266	0.441	1	Basal	Polr2a
0.00207575	1.04341	0.118	0.192	1	Basal	Cdkn2aip
0.00212768	1.08342	0.03	0.063	1	Basal	Lrrc36
0.00292037	2.65698	0.022	0.009	1	Basal	Rmrp
0.00293998	1.03897	0.085	0.141	1	Basal	Ppp6r2
0.00322135	1.08855	0.172	0.273	1	Basal	Cluh
0.00329232	1.08611	0.072	0.122	1	Basal	Pacs2
0.00329969	3.1397	0.013	0.004	1	Basal	Ror1
0.00358795	1.02634	0.107	0.173	1	Basal	Mtor
0.00362373	1.05148	0.061	0.106	1	Basal	Brpf3
0.00364968	3.31534	0.017	0.006	1	Basal	Gm33936
0.00474774	3.34844	0.015	0.005	1	Basal	Gm2895
0.00485132	1.07896	0.046	0.084	1	Basal	Gm26887
0.00490191	1.43728	0.32	0.356	1	Basal	Fat2
0.00495275	1.12122	0.076	0.126	1	Basal	Trmt10a
0.00505555	1.09933	0.037	0.071	1	Basal	Ccdc125
0.0050994	1.03364	0.057	0.099	1	Basal	Fig4
0.00528928	1.15837	0.115	0.181	1	Basal	Slc7a1
0.00590634	1.02324	0.15	0.231	1	Basal	Tfap2c
0.00590944	2.6846	0.022	0.01	1	Basal	2600014E21Rik
0.00612618	1.08355	0.126	0.197	1	Basal	Celsr2
0.00614956	1.14873	0.063	0.106	1	Basal	Nfatc2
0.0064519	3.85768	0.011	0.004	1	Basal	Gm46355
0.00665091	1.10751	0.054	0.092	1	Basal	Phka1
0.00666904	1.0535	0.033	0.064	1	Basal	Wdr59
0.00685256	1.09771	0.078	0.126	1	Basal	Kctd15
0	2.93544	0.809	0.21	0	Basal Tgm2+	Dcn
0	1.51144	0.873	0.359	0	Basal Tgm2+	Dlk2
0	1.59082	0.977	0.535	0	Basal Tgm2+	Apoe
0	2.01025	0.7	0.262	0	Basal Tgm2+	Rbp1
0	1.27515	0.604	0.169	0	Basal Tgm2+	Cadm2
0	1.88794	0.927	0.525	0	Basal Tgm2+	Hpgd
0	1.52969	0.804	0.426	0	Basal Tgm2+	Acaa1b
0	1.77961	0.887	0.517	0	Basal Tgm2+	1600014C10Rik
0	1.66904	0.468	0.124	0	Basal Tgm2+	Eya4
0	1.08119	0.995	0.675	0	Basal Tgm2+	Bcam
0	3.29132	0.379	0.067	0	Basal Tgm2+	Ang2
0	1.21041	0.944	0.647	0	Basal Tgm2+	Tgm2
0	2.45625	0.345	0.073	0	Basal Tgm2+	Tmprss11a
0	1.05168	0.956	0.698	0	Basal Tgm2+	2410006H16Rik
0	3.48787	0.281	0.027	0	Basal Tgm2+	Nrcam
0	4.65543	0.261	0.013	0	Basal Tgm2+	Ogn
0	1.31232	0.996	0.749	0	Basal Tgm2+	Abi3bp
0	1.06297	0.956	0.712	0	Basal Tgm2+	Efemp1
0	1.10793	0.978	0.819	0	Basal Tgm2+	Oat
8.04E-290	1.0533	0.915	0.552	1.40E-285	Basal Tgm2+	Trp63
2.43E-286	1.08276	0.941	0.721	4.22E-282	Basal Tgm2+	Tsc22d3
1.25E-281	1.28311	0.841	0.497	2.17E-277	Basal Tgm2+	Crlf1
5.99E-278	1.01206	0.928	0.589	1.04E-273	Basal Tgm2+	Ptn
2.13E-262	1.07121	0.89	0.554	3.69E-258	Basal Tgm2+	Pdpn
6.04E-260	1.50321	0.584	0.233	1.05E-255	Basal Tgm2+	Gfra1
4.54E-255	1.0801	0.883	0.655	7.89E-251	Basal Tgm2+	Wwp1
2.60E-253	2.01625	0.649	0.337	4.50E-249	Basal Tgm2+	Apoc1
1.38E-252	1.25199	0.815	0.533	2.40E-248	Basal Tgm2+	Lgals9
3.27E-249	1.95425	0.329	0.078	5.67E-245	Basal Tgm2+	Tenm2
2.69E-234	1.21498	0.71	0.357	4.67E-230	Basal Tgm2+	Nrg2
9.34E-233	1.10432	0.733	0.348	1.62E-228	Basal Tgm2+	Wnt10a
8.04E-231	1.39692	0.61	0.269	1.40E-226	Basal Tgm2+	Ndrg1
1.90E-228	1.52236	0.554	0.228	3.29E-224	Basal Tgm2+	Klf15
3.54E-226	1.66979	0.418	0.135	6.14E-222	Basal Tgm2+	Arhgap24
4.21E-225	1.1663	0.822	0.499	7.30E-221	Basal Tgm2+	Mt2
1.55E-223	1.05894	0.83	0.532	2.69E-219	Basal Tgm2+	Prss23
1.42E-211	1.01845	0.789	0.442	2.47E-207	Basal Tgm2+	Defb1
6.12E-204	2.06652	0.233	0.048	1.06E-199	Basal Tgm2+	Sdk1
8.21E-197	3.48001	0.136	0.015	1.42E-192	Basal Tgm2+	Ager
5.22E-196	1.39371	0.534	0.236	9.07E-192	Basal Tgm2+	Eda
2.91E-193	1.07024	0.759	0.452	5.06E-189	Basal Tgm2+	Zfp36l2
5.74E-191	2.03862	0.262	0.064	9.97E-187	Basal Tgm2+	Gria4
4.15E-190	3.40558	0.118	0.011	7.21E-186	Basal Tgm2+	Hgf
1.20E-186	1.59637	0.497	0.209	2.09E-182	Basal Tgm2+	Timp3
2.59E-185	2.05419	0.316	0.095	4.49E-181	Basal Tgm2+	Wnt6
5.25E-183	1.11964	0.706	0.416	9.11E-179	Basal Tgm2+	Marcks
7.19E-181	1.75354	0.428	0.167	1.25E-176	Basal Tgm2+	Ces2e
3.81E-180	1.07986	0.747	0.461	6.61E-176	Basal Tgm2+	Sfrp1
4.29E-170	1.73609	0.28	0.078	7.45E-166	Basal Tgm2+	Papln
1.12E-169	1.16442	0.799	0.547	1.94E-165	Basal Tgm2+	Egr1
8.95E-137	2.71852	0.996	0.778	1.55E-132	Basal Mecom+	Pard3
1.20E-126	2.80775	0.98	0.689	2.09E-122	Basal Mecom+	Rbms3
8.64E-123	2.33454	1	0.893	1.50E-118	Basal Mecom+	Mecom
8.89E-118	2.37143	0.98	0.75	1.54E-113	Basal Mecom+	Dst
1.19E-116	2.43298	0.976	0.65	2.06E-112	Basal Mecom+	Lncpint
1.38E-116	2.77251	0.955	0.664	2.39E-112	Basal Mecom+	Maml2
1.56E-114	2.36672	0.988	0.82	2.71E-110	Basal Mecom+	Neat1
9.65E-114	2.11071	1	0.905	1.68E-109	Basal Mecom+	Pbx1
2.36E-113	1.72722	1	0.999	4.10E-109	Basal Mecom+	Malat1
2.49E-112	2.99618	0.931	0.535	4.33E-108	Basal Mecom+	Cdh13
1.34E-110	3.05705	0.866	0.424	2.33E-106	Basal Mecom+	Ptprg
3.05E-108	3.13802	0.951	0.577	5.29E-104	Basal Mecom+	Gm26917
3.53E-106	3.03212	0.898	0.524	6.13E-102	Basal Mecom+	Ext1
2.41E-102	1.91768	0.984	0.885	4.18E-98	Basal Mecom+	Aopep
2.90E-102	2.32705	0.967	0.818	5.03E-98	Basal Mecom+	Galnt18
3.48E-102	2.16854	0.972	0.836	6.03E-98	Basal Mecom+	Mbnl1
1.13E-100	2.19418	0.943	0.67	1.96E-96	Basal Mecom+	Tns3
4.29E-99	2.42549	0.923	0.586	7.45E-95	Basal Mecom+	Cmip
5.77E-98	3.35765	0.659	0.206	1.00E-93	Basal Mecom+	Ano4
6.06E-98	2.54911	0.931	0.657	1.05E-93	Basal Mecom+	Zswim6
2.27E-95	2.37736	0.951	0.734	3.94E-91	Basal Mecom+	Mid1
1.11E-94	1.86341	0.972	0.768	1.92E-90	Basal Mecom+	Etl4
1.05E-91	2.28786	0.907	0.608	1.82E-87	Basal Mecom+	Egfr
2.87E-91	2.66959	0.866	0.499	4.98E-87	Basal Mecom+	Efna5
7.41E-91	2.42384	0.882	0.541	1.29E-86	Basal Mecom+	Sox6
8.27E-91	3.2068	0.683	0.239	1.44E-86	Basal Mecom+	Btbd11
9.95E-91	2.11829	0.919	0.649	1.73E-86	Basal Mecom+	Erbin
3.21E-90	2.03565	0.967	0.798	5.56E-86	Basal Mecom+	Akap13
4.79E-90	1.91975	0.951	0.849	8.32E-86	Basal Mecom+	Zbtb20
6.03E-90	2.0598	0.935	0.684	1.05E-85	Basal Mecom+	Usp34
1.63E-88	1.8227	0.967	0.831	2.82E-84	Basal Mecom+	Pde7a
1.76E-88	2.178	0.919	0.599	3.05E-84	Basal Mecom+	Tcf12
4.06E-88	1.57279	0.996	0.927	7.05E-84	Basal Mecom+	Ahnak
5.97E-88	2.83435	0.894	0.548	1.04E-83	Basal Mecom+	Nrg1
9.92E-88	1.49004	0.988	0.971	1.72E-83	Basal Mecom+	Epas1
1.26E-87	2.7975	0.907	0.597	2.19E-83	Basal Mecom+	Grid2
1.05E-86	2.52097	0.866	0.515	1.82E-82	Basal Mecom+	Spred2
4.86E-86	2.21216	0.919	0.701	8.43E-82	Basal Mecom+	Nfia
6.75E-86	2.25177	0.87	0.517	1.17E-81	Basal Mecom+	Fryl
9.08E-86	2.16312	0.902	0.685	1.58E-81	Basal Mecom+	Mast4
1.63E-85	2.2287	0.915	0.67	2.83E-81	Basal Mecom+	Sh3rf1
9.07E-85	2.21431	0.894	0.624	1.58E-80	Basal Mecom+	Gnaq
2.21E-84	2.1237	0.894	0.545	3.84E-80	Basal Mecom+	Exoc6b
2.39E-84	2.49193	0.862	0.519	4.14E-80	Basal Mecom+	Dip2c
3.48E-84	1.58511	0.967	0.875	6.04E-80	Basal Mecom+	Mbnl2
9.60E-84	1.96986	0.927	0.737	1.67E-79	Basal Mecom+	Fat1
2.56E-83	2.21042	0.902	0.592	4.45E-79	Basal Mecom+	Ptpn14
3.13E-83	2.27702	0.882	0.562	5.43E-79	Basal Mecom+	Arid1b
2.52E-82	2.43254	0.87	0.547	4.38E-78	Basal Mecom+	Bach2
2.18E-81	2.23719	0.87	0.537	3.78E-77	Basal Mecom+	Itpr1
0	1.967	0.861	0.273	0	Basal Krt14+	Dlk2
0	2.22614	0.913	0.356	0	Basal Krt14+	Krt14
0	1.5641	0.971	0.459	0	Basal Krt14+	Apoe
0	1.90825	0.756	0.272	0	Basal Krt14+	Wnt10a
0	1.75555	0.894	0.417	0	Basal Krt14+	Krt17
0	1.32729	0.881	0.427	0	Basal Krt14+	Cdh13
0	1.47825	0.826	0.39	0	Basal Krt14+	Col17a1
0	1.6667	0.804	0.376	0	Basal Krt14+	Defb1
0	1.79354	0.936	0.514	0	Basal Krt14+	Sparc
0	2.40986	0.566	0.145	0	Basal Krt14+	Tgfbi
0	1.58195	0.939	0.522	0	Basal Krt14+	Ccdc3
0	1.17534	0.893	0.495	0	Basal Krt14+	Trp63
0	1.56602	0.752	0.357	0	Basal Krt14+	Ajuba
0	1.4089	0.848	0.455	0	Basal Krt14+	Nrg1
0	1.23684	0.72	0.327	0	Basal Krt14+	Jag2
0	1.28966	0.83	0.443	0	Basal Krt14+	Lamb3
0	1.48285	0.993	0.62	0	Basal Krt14+	Bcam
0	1.40249	0.791	0.421	0	Basal Krt14+	Vsnl1
0	1.21634	0.906	0.562	0	Basal Krt14+	Pltp
0	1.35993	0.743	0.404	0	Basal Krt14+	Zfp36l2
0	1.68204	0.932	0.604	0	Basal Krt14+	Cav1
0	1.66315	0.539	0.211	0	Basal Krt14+	Ank
0	1.32513	0.718	0.397	0	Basal Krt14+	Ackr3
0	1.22462	0.791	0.473	0	Basal Krt14+	Trim29
0	1.83925	0.491	0.176	0	Basal Krt14+	Snai2
0	2.80138	0.398	0.084	0	Basal Krt14+	Igfbp2
0	1.48079	0.542	0.232	0	Basal Krt14+	Ndrg1
0	1.70111	0.456	0.154	0	Basal Krt14+	Dll1
0	1.18566	0.791	0.493	0	Basal Krt14+	Prss23
0	1.60378	0.645	0.351	0	Basal Krt14+	Tnfrsf12a
0	1.36061	0.991	0.701	0	Basal Krt14+	Igfbp7
0	1.32433	0.999	0.711	0	Basal Krt14+	Krt5
0	1.09403	0.799	0.513	0	Basal Krt14+	Ltbp4
0	1.26524	0.643	0.361	0	Basal Krt14+	Ehd2
0	1.14297	0.875	0.596	0	Basal Krt14+	Baiap2l2
0	1.43525	0.57	0.291	0	Basal Krt14+	Rflnb
0	1.24227	0.712	0.435	0	Basal Krt14+	Myc
0	1.25523	0.948	0.671	0	Basal Krt14+	Efemp1
0	1.39759	0.657	0.381	0	Basal Krt14+	Cdo1
0	1.28065	0.779	0.506	0	Basal Krt14+	Ccn2
0	1.05765	0.983	0.71	0	Basal Krt14+	Abi3bp
0	1.16325	0.8	0.527	0	Basal Krt14+	Hmga1
0	2.21386	0.376	0.106	0	Basal Krt14+	Dkk3
0	1.26721	0.952	0.688	0	Basal Krt14+	Rnase4
0	1.06167	0.738	0.475	0	Basal Krt14+	Tmem64
0	2.45046	0.352	0.098	0	Basal Krt14+	Fxyd4
0	1.08226	0.791	0.549	0	Basal Krt14+	Serpinb5
0	1.24987	0.962	0.723	0	Basal Krt14+	Csrp1
0	1.2007	0.933	0.733	0	Basal Krt14+	Cavin2
0	1.00156	0.949	0.804	0	Basal Krt14+	Dusp1
0	2.38731	0.952	0.436	0	Krt4/13+ cells	Calml3
0	1.48672	0.858	0.414	0	Krt4/13+ cells	Alox12e
0	1.56208	0.818	0.408	0	Krt4/13+ cells	Cldn4
0	1.30769	0.84	0.433	0	Krt4/13+ cells	Lrrc26
0	1.47743	0.764	0.364	0	Krt4/13+ cells	Pdzk1ip1
0	1.29905	0.959	0.575	0	Krt4/13+ cells	Cldn3
0	1.26852	0.913	0.537	0	Krt4/13+ cells	Tst
0	1.96475	0.692	0.335	0	Krt4/13+ cells	Gm41715
0	1.56661	0.666	0.328	0	Krt4/13+ cells	Mal
0	1.40063	0.591	0.253	0	Krt4/13+ cells	Ttc36
0	1.15619	0.839	0.518	0	Krt4/13+ cells	Hopx
0	1.82482	0.512	0.194	0	Krt4/13+ cells	Sptssb
0	1.1982	0.624	0.317	0	Krt4/13+ cells	Tcim
0	1.04068	0.787	0.483	0	Krt4/13+ cells	Pmm1
0	1.4302	0.517	0.218	0	Krt4/13+ cells	Pllp
0	1.22487	0.939	0.656	0	Krt4/13+ cells	Krt18
0	1.10975	0.895	0.622	0	Krt4/13+ cells	Capg
0	1.04273	0.933	0.662	0	Krt4/13+ cells	Fmo3
0	1.01921	0.928	0.659	0	Krt4/13+ cells	Cldn7
0	2.61715	0.502	0.235	0	Krt4/13+ cells	Krt13
0	2.40626	0.306	0.061	0	Krt4/13+ cells	Fermt3
0	1.41521	0.968	0.799	0	Krt4/13+ cells	Krt4
0	1.18892	0.992	0.847	0	Krt4/13+ cells	Lypd2
0	1.29347	0.992	0.86	0	Krt4/13+ cells	Krt8
0	1.121	0.994	0.907	0	Krt4/13+ cells	Lgals3
0	1.08414	1	0.945	0	Krt4/13+ cells	Aqp5
0	1.18836	0.999	0.947	0	Krt4/13+ cells	Krt19
7.11E-292	1.06865	0.653	0.364	1.23E-287	Krt4/13+ cells	Cracr2b
2.88E-273	1.64497	0.377	0.139	5.00E-269	Krt4/13+ cells	Cwh43
9.84E-271	1.01959	0.671	0.394	1.71E-266	Krt4/13+ cells	Gm16136
2.07E-267	1.00141	0.659	0.379	3.60E-263	Krt4/13+ cells	Serpinb1a
4.00E-259	2.36044	0.23	0.052	6.95E-255	Krt4/13+ cells	Aldh3b2
2.20E-257	1.45618	0.373	0.138	3.81E-253	Krt4/13+ cells	Zfp750
1.27E-237	2.00922	0.272	0.082	2.20E-233	Krt4/13+ cells	Gm33424
9.47E-230	1.87486	0.282	0.091	1.64E-225	Krt4/13+ cells	Ces1h
4.35E-226	1.36285	0.368	0.147	7.56E-222	Krt4/13+ cells	Nectin4
1.63E-207	2.10368	0.345	0.143	2.82E-203	Krt4/13+ cells	S100g
1.89E-199	1.48491	0.29	0.104	3.28E-195	Krt4/13+ cells	Alox12
6.42E-192	1.02745	0.445	0.218	1.11E-187	Krt4/13+ cells	Lratd1
6.03E-183	1.11612	0.469	0.251	1.05E-178	Krt4/13+ cells	Hebp2
2.51E-170	1.00398	0.408	0.199	4.36E-166	Krt4/13+ cells	Tmprss4
1.14E-165	1.10449	0.241	0.082	1.98E-161	Krt4/13+ cells	Mycl
4.78E-159	1.00387	0.595	0.374	8.29E-155	Krt4/13+ cells	Ly6d
1.68E-155	1.02625	0.407	0.208	2.91E-151	Krt4/13+ cells	Ddah2
4.49E-142	1.40907	0.234	0.088	7.79E-138	Krt4/13+ cells	Ccrl2
7.15E-141	1.54696	0.218	0.079	1.24E-136	Krt4/13+ cells	Krt80
8.88E-141	1.67443	0.207	0.073	1.54E-136	Krt4/13+ cells	2005-09-01
4.99E-136	1.10373	0.312	0.146	8.66E-132	Krt4/13+ cells	Ces1e
4.80E-135	1.48575	0.251	0.106	8.32E-131	Krt4/13+ cells	Rhov
3.85E-129	1.12788	0.269	0.118	6.68E-125	Krt4/13+ cells	Clca3b
0	3.30438	0.796	0.13	0	Secretory	Pigr
0	2.4548	0.929	0.308	0	Secretory	Nupr1
0	1.8954	0.816	0.218	0	Secretory	Muc4
0	2.02176	0.927	0.363	0	Secretory	Alox15
0	1.78601	0.805	0.25	0	Secretory	Itprid1
0	3.44561	0.79	0.239	0	Secretory	Lyz2
0	2.39553	0.969	0.418	0	Secretory	Cyp2a5
0	2.00224	0.898	0.363	0	Secretory	Muc1
0	2.44543	0.945	0.413	0	Secretory	Cxcl17
0	1.90316	0.668	0.145	0	Secretory	Gm9573
0	3.16426	0.971	0.453	0	Secretory	Ltf
0	1.53745	0.827	0.326	0	Secretory	Muc16
0	2.15928	0.719	0.237	0	Secretory	Cyp4a12b
0	1.93676	0.83	0.35	0	Secretory	Trp53inp2
0	1.91081	0.708	0.257	0	Secretory	Cystm1
0	3.60587	0.535	0.085	0	Secretory	Hp
0	2.98561	0.579	0.129	0	Secretory	Fcgbp
0	2.47864	0.947	0.502	0	Secretory	Msln
0	2.54268	0.591	0.146	0	Secretory	C3
0	1.85367	0.696	0.254	0	Secretory	Ffar4
0	4.84631	0.52	0.08	0	Secretory	Sftpa1
0	2.70757	0.959	0.522	0	Secretory	Sftpd
0	1.55405	0.721	0.286	0	Secretory	Prr15l
0	3.33682	0.502	0.07	0	Secretory	Wfdc1
0	3.2473	0.488	0.06	0	Secretory	Kcnk2
0	2.21492	0.59	0.164	0	Secretory	Kcne3
0	1.44302	0.705	0.279	0	Secretory	Krt23
0	1.06125	0.901	0.478	0	Secretory	Alox12e
0	2.006	0.795	0.377	0	Secretory	Agr2
0	1.43557	0.771	0.357	0	Secretory	5330417C22Rik
0	1.44176	0.692	0.288	0	Secretory	Ttc36
0	3.36463	0.477	0.075	0	Secretory	Cxcl15
0	2.36412	0.497	0.112	0	Secretory	Cd36
0	1.23491	0.632	0.254	0	Secretory	Ceacam1
0	1.54727	0.557	0.18	0	Secretory	Plac8
0	5.4796	0.621	0.244	0	Secretory	Scgb3a1
0	2.14432	0.522	0.146	0	Secretory	A2ml1
0	1.27706	0.803	0.428	0	Secretory	Cyp2b10
0	1.54113	0.625	0.256	0	Secretory	Mmp15
0	1.63802	0.938	0.57	0	Secretory	Chchd10
0	1.34172	0.654	0.289	0	Secretory	Myo5c
0	1.50353	0.744	0.38	0	Secretory	Ly6d
0	1.72788	0.605	0.241	0	Secretory	Slc39a4
0	2.39513	0.53	0.167	0	Secretory	Pon1
0	2.94415	0.454	0.099	0	Secretory	Sftpb
0	1.48239	0.849	0.494	0	Secretory	Acsl1
0	3.29288	0.426	0.073	0	Secretory	Itln1
0	1.46587	0.543	0.195	0	Secretory	Atp10b
0	2.58474	0.423	0.076	0	Secretory	Cp
0	1.67274	0.401	0.066	0	Secretory	Tmc5
0	3.20352	0.881	0.23	0	Secretory Mecom+	Atp10b
0	3.32827	0.857	0.225	0	Secretory Mecom+	Myo5b
0	2.69924	0.914	0.297	0	Secretory Mecom+	Muc4
0	3.23971	0.924	0.316	0	Secretory Mecom+	Notch2
0	3.18722	0.876	0.272	0	Secretory Mecom+	Unc13b
0	3.38352	0.881	0.281	0	Secretory Mecom+	Nebl
0	3.45984	0.762	0.165	0	Secretory Mecom+	Rhpn2
0	3.17875	0.815	0.225	0	Secretory Mecom+	Osbpl10
0	3.55026	0.906	0.323	0	Secretory Mecom+	Itprid1
0	2.93224	0.911	0.33	0	Secretory Mecom+	Magi1
0	3.50015	0.842	0.267	0	Secretory Mecom+	Stk39
0	2.85284	0.901	0.33	0	Secretory Mecom+	Myo5c
0	3.13105	0.908	0.348	0	Secretory Mecom+	Usp6nl
0	3.95952	0.671	0.119	0	Secretory Mecom+	Slc4a4
0	3.63606	0.664	0.113	0	Secretory Mecom+	Trpm6
0	3.39884	0.924	0.381	0	Secretory Mecom+	Thsd4
0	3.58935	0.68	0.143	0	Secretory Mecom+	Abcc5
0	2.92249	0.945	0.414	0	Secretory Mecom+	Ptprj
0	3.18964	0.961	0.437	0	Secretory Mecom+	Nr3c2
0	3.33427	0.656	0.133	0	Secretory Mecom+	Nhsl1
0	3.19923	0.978	0.462	0	Secretory Mecom+	Atrnl1
0	3.37434	0.592	0.083	0	Secretory Mecom+	Plch1
0	2.79043	0.96	0.459	0	Secretory Mecom+	Nr6a1
0	2.99737	0.975	0.493	0	Secretory Mecom+	Lrba
0	2.77539	0.968	0.488	0	Secretory Mecom+	Nbea
0	3.4192	0.978	0.506	0	Secretory Mecom+	Grip1
0	3.65345	0.552	0.088	0	Secretory Mecom+	Mtus2
0	2.84758	0.965	0.507	0	Secretory Mecom+	Ccser1
0	3.53877	0.537	0.083	0	Secretory Mecom+	A330023F24Rik
0	2.94169	0.973	0.57	0	Secretory Mecom+	Naaladl2
0	3.12474	0.978	0.583	0	Secretory Mecom+	Ank3
0	2.98488	0.983	0.643	0	Secretory Mecom+	Lncpint
0	2.651	0.987	0.76	0	Secretory Mecom+	Celf2
0	2.99559	0.997	0.793	0	Secretory Mecom+	Pde4d
0	3.38565	0.998	0.816	0	Secretory Mecom+	Neat1
0	2.3697	1	0.872	0	Secretory Mecom+	Ptpn13
0	2.98688	0.998	0.89	0	Secretory Mecom+	Mecom
0	2.88922	1	0.903	0	Secretory Mecom+	Pbx1
0	2.45904	1	0.941	0	Secretory Mecom+	Alcam
0	2.62118	1	0.999	0	Secretory Mecom+	Malat1
7.82E-304	3.06865	0.958	0.501	1.36E-299	Secretory Mecom+	Shroom3
4.62E-303	2.61447	0.966	0.544	8.01E-299	Secretory Mecom+	Myo1d
6.14E-302	2.55261	0.99	0.763	1.07E-297	Secretory Mecom+	Etl4
2.43E-301	2.95259	0.857	0.3	4.21E-297	Secretory Mecom+	Ppm1h
2.51E-301	2.79486	0.948	0.471	4.35E-297	Secretory Mecom+	Pkp4
1.84E-297	3.03464	0.921	0.407	3.19E-293	Secretory Mecom+	Cblb
2.72E-296	2.40377	0.985	0.726	4.71E-292	Secretory Mecom+	Mtus1
9.17E-296	2.7083	0.965	0.58	1.59E-291	Secretory Mecom+	Msi2
3.95E-295	3.40011	0.857	0.319	6.86E-291	Secretory Mecom+	Bmpr1b
7.23E-295	3.01905	0.923	0.392	1.26E-290	Secretory Mecom+	Muc16
0	11.1059	1	0.007	0	Deuterosomal cells	Cdc20b
0	7.90594	0.933	0.01	0	Deuterosomal cells	Crocc2
0	9.3858	0.867	0.004	0	Deuterosomal cells	Mcidas
0	9.22917	0.867	0.007	0	Deuterosomal cells	Deup1
0	10.6927	0.7	0.001	0	Deuterosomal cells	Shisa8
0	10.5749	0.633	0.001	0	Deuterosomal cells	D930007P13Rik
0	7.86998	0.6	0.004	0	Deuterosomal cells	Pbx4
0	9.50356	0.367	0.001	0	Deuterosomal cells	4930444F02Rik
1.94E-293	7.95701	0.767	0.012	3.36E-289	Deuterosomal cells	E2f7
2.48E-291	6.11569	0.733	0.011	4.30E-287	Deuterosomal cells	Ccdc151
8.96E-273	7.54609	0.4	0.003	1.55E-268	Deuterosomal cells	Ccna1
1.14E-244	6.26187	0.6	0.008	1.98E-240	Deuterosomal cells	Stox1
1.46E-217	6.11758	0.9	0.022	2.53E-213	Deuterosomal cells	Lrrc23
5.35E-188	6.46112	0.4	0.005	9.28E-184	Deuterosomal cells	Map1a
2.22E-179	7.06011	0.533	0.009	3.86E-175	Deuterosomal cells	Stil
7.08E-178	7.21913	0.233	0.002	1.23E-173	Deuterosomal cells	Fbxo43
1.10E-175	4.72161	0.8	0.022	1.91E-171	Deuterosomal cells	Cfap206
1.46E-165	5.23237	0.6	0.013	2.54E-161	Deuterosomal cells	Ccdc96
9.70E-162	4.95464	0.7	0.018	1.68E-157	Deuterosomal cells	1700016K19Rik
1.31E-159	4.45622	0.767	0.022	2.28E-155	Deuterosomal cells	Ccdc146
1.07E-149	6.29144	0.967	0.04	1.85E-145	Deuterosomal cells	Foxj1
5.14E-149	4.41162	0.7	0.02	8.92E-145	Deuterosomal cells	Ankfn1
2.84E-142	4.61369	0.8	0.027	4.93E-138	Deuterosomal cells	Lrriq1
2.83E-139	3.72425	0.8	0.027	4.92E-135	Deuterosomal cells	Dnah6
3.85E-136	4.60854	0.767	0.026	6.68E-132	Deuterosomal cells	1110017D15Rik
7.02E-136	4.28286	0.767	0.026	1.22E-131	Deuterosomal cells	Iqcg
3.11E-131	7.1339	0.9	0.04	5.39E-127	Deuterosomal cells	Ccno
2.05E-128	3.95351	0.567	0.015	3.56E-124	Deuterosomal cells	Cfap74
6.07E-128	5.26396	0.533	0.013	1.05E-123	Deuterosomal cells	Zmynd10
7.49E-126	5.77677	0.4	0.007	1.30E-121	Deuterosomal cells	Fam81a
2.52E-124	6.01763	0.433	0.009	4.37E-120	Deuterosomal cells	Morn5
1.13E-123	4.89423	0.633	0.019	1.96E-119	Deuterosomal cells	Ccdc39
3.67E-123	6.62179	0.2	0.002	6.37E-119	Deuterosomal cells	Foxd2os
2.41E-122	6.12256	0.6	0.018	4.18E-118	Deuterosomal cells	Kif24
1.09E-118	4.54113	0.633	0.02	1.89E-114	Deuterosomal cells	Spata17
1.08E-117	4.45526	0.667	0.023	1.87E-113	Deuterosomal cells	Mns1
1.75E-115	3.55425	0.667	0.023	3.05E-111	Deuterosomal cells	Cfap54
5.06E-115	5.7146	0.467	0.011	8.78E-111	Deuterosomal cells	Lrrc46
8.70E-113	5.41168	0.433	0.01	1.51E-108	Deuterosomal cells	Dnaaf1
2.72E-112	2.93748	0.633	0.021	4.73E-108	Deuterosomal cells	Ttc21a
3.68E-110	4.52723	0.6	0.019	6.39E-106	Deuterosomal cells	Ak9
1.11E-109	4.56746	0.633	0.022	1.93E-105	Deuterosomal cells	Ccdc40
2.66E-109	3.32819	0.767	0.032	4.61E-105	Deuterosomal cells	Cfap299
2.12E-108	4.56491	0.6	0.02	3.68E-104	Deuterosomal cells	Pifo
5.99E-108	5.60685	0.5	0.014	1.04E-103	Deuterosomal cells	4930444P10Rik
1.19E-107	5.75906	0.8	0.037	2.07E-103	Deuterosomal cells	Cep152
3.19E-106	4.33985	0.5	0.014	5.53E-102	Deuterosomal cells	Spag8
5.24E-106	3.26463	0.667	0.025	9.09E-102	Deuterosomal cells	Cfap44
8.75E-106	3.65215	0.767	0.033	1.52E-101	Deuterosomal cells	Ccdc30
2.37E-105	4.28125	0.867	0.043	4.11E-101	Deuterosomal cells	Cfap69
0	9.41519	0.967	0.012	0	Ciliated Cells	Tmem212
0	8.53218	0.928	0.013	0	Ciliated Cells	Erich2
0	9.13774	0.928	0.014	0	Ciliated Cells	Dnah5
0	8.97326	0.928	0.022	0	Ciliated Cells	Dnah12
0	9.24217	0.916	0.011	0	Ciliated Cells	Dnah6
0	9.52853	0.91	0.008	0	Ciliated Cells	Cdhr3
0	8.99955	0.916	0.016	0	Ciliated Cells	Cfap299
0	9.48015	0.907	0.007	0	Ciliated Cells	Spef2
0	8.23216	0.916	0.017	0	Ciliated Cells	Fhad1
0	8.45943	0.913	0.017	0	Ciliated Cells	Ccdc30
0	10.5648	0.898	0.005	0	Ciliated Cells	Dnah3
0	10.6704	0.895	0.004	0	Ciliated Cells	Rgs22
0	10.0162	0.889	0.004	0	Ciliated Cells	Cdhr4
0	9.24362	0.889	0.008	0	Ciliated Cells	Cfap61
0	9.38703	0.889	0.008	0	Ciliated Cells	Cfap44
0	10.2751	0.883	0.007	0	Ciliated Cells	Dnah9
0	9.79426	0.88	0.006	0	Ciliated Cells	Hydin
0	7.78802	0.895	0.025	0	Ciliated Cells	BC051019
0	6.57318	0.922	0.054	0	Ciliated Cells	3300002A11Rik
0	9.59568	0.873	0.007	0	Ciliated Cells	Cfap54
0	7.73127	0.886	0.023	0	Ciliated Cells	Ak7
0	7.21341	0.886	0.024	0	Ciliated Cells	Foxj1
0	9.26237	0.867	0.008	0	Ciliated Cells	Spag17
0	8.46021	0.877	0.019	0	Ciliated Cells	Dynlrb2
0	9.07518	0.861	0.006	0	Ciliated Cells	Ccdc146
0	10.4876	0.858	0.004	0	Ciliated Cells	Rp1
0	9.04008	0.87	0.016	0	Ciliated Cells	Spag16
0	8.10979	0.883	0.029	0	Ciliated Cells	Adam8
0	8.21274	0.867	0.015	0	Ciliated Cells	Odf3b
0	9.59284	0.855	0.005	0	Ciliated Cells	Ccdc170
0	9.05562	0.858	0.01	0	Ciliated Cells	Ccdc153
0	8.17739	0.858	0.012	0	Ciliated Cells	Lrriq1
0	7.42186	0.883	0.043	0	Ciliated Cells	Syne1
0	9.18672	0.846	0.015	0	Ciliated Cells	Fam183b
0	7.7836	0.837	0.007	0	Ciliated Cells	Lrrc23
0	8.81831	0.837	0.008	0	Ciliated Cells	Gm973
0	9.3402	0.831	0.006	0	Ciliated Cells	Nme9
0	9.56726	0.828	0.004	0	Ciliated Cells	Ankfn1
0	10.1867	0.819	0.004	0	Ciliated Cells	Ccdc180
0	9.04301	0.819	0.007	0	Ciliated Cells	Gm867
0	9.76468	0.813	0.004	0	Ciliated Cells	Cfap65
0	6.39634	0.883	0.077	0	Ciliated Cells	Ccdc162
0	6.58761	0.837	0.032	0	Ciliated Cells	Basp1
0	7.3271	0.825	0.02	0	Ciliated Cells	Spag6l
0	6.52604	0.849	0.045	0	Ciliated Cells	Nme5
0	8.17912	0.813	0.01	0	Ciliated Cells	Wdr66
0	9.80245	0.804	0.004	0	Ciliated Cells	Vwa3a
0	6.99541	0.822	0.025	0	Ciliated Cells	Drc3
0	9.44481	0.801	0.006	0	Ciliated Cells	Ttc21a
0	8.71239	0.798	0.006	0	Ciliated Cells	Ccdc113
0	16.0876	1	0	0	Neuroendocrine	Ascl1
0	16.1183	1	0	0	Neuroendocrine	Chga
0	12.6005	1	0.001	0	Neuroendocrine	Ly6h
0	10.319	1	0.004	0	Neuroendocrine	Fgf14
0	11.163	1	0.005	0	Neuroendocrine	Pkib
0	13.8004	0.941	0	0	Neuroendocrine	Chgb
0	11.7162	0.941	0	0	Neuroendocrine	Ncam1
0	16.6877	0.941	0.001	0	Neuroendocrine	Cxcl13
0	11.3879	0.941	0.001	0	Neuroendocrine	Slc35d3
0	12.437	0.941	0.002	0	Neuroendocrine	Scg5
0	15.1663	0.941	0.002	0	Neuroendocrine	Calca
0	10.4111	0.941	0.004	0	Neuroendocrine	Tmem163
0	7.4625	0.941	0.006	0	Neuroendocrine	Rims2
0	10.1022	0.941	0.008	0	Neuroendocrine	Lsamp
0	11.8187	0.882	0.001	0	Neuroendocrine	Stmn3
0	12.0316	0.882	0.001	0	Neuroendocrine	Uchl1
0	12.2398	0.882	0.001	0	Neuroendocrine	Tcerg1l
0	11.3226	0.882	0.002	0	Neuroendocrine	Pnmal2
0	10.7738	0.882	0.003	0	Neuroendocrine	Ddc
0	8.82458	0.882	0.004	0	Neuroendocrine	Syp
0	8.69137	0.882	0.005	0	Neuroendocrine	Dner
0	9.73695	0.882	0.005	0	Neuroendocrine	Aplp1
0	9.95146	0.824	0.001	0	Neuroendocrine	Prox1
0	12.0724	0.824	0.001	0	Neuroendocrine	Insm1
0	11.6626	0.824	0.001	0	Neuroendocrine	Spock3
0	9.48961	0.824	0.002	0	Neuroendocrine	Hepacam2
0	10.1195	0.824	0.002	0	Neuroendocrine	Gnao1
0	9.10473	0.824	0.003	0	Neuroendocrine	Sez6l2
0	9.87155	0.824	0.004	0	Neuroendocrine	Tmem45b
0	9.73013	0.824	0.004	0	Neuroendocrine	Syt7
0	13.209	0.765	0	0	Neuroendocrine	Runx1t1
0	9.9305	0.765	0.002	0	Neuroendocrine	Ndn
0	9.42667	0.765	0.002	0	Neuroendocrine	Skap1
0	10.7899	0.765	0.002	0	Neuroendocrine	Ptgdr
0	8.79089	0.765	0.005	0	Neuroendocrine	Mdga2
0	9.5946	0.765	0.006	0	Neuroendocrine	Ptprn
0	7.94683	0.765	0.006	0	Neuroendocrine	Foxa2
0	8.54835	0.765	0.006	0	Neuroendocrine	Olfm2
0	9.57726	0.706	0.001	0	Neuroendocrine	St18
0	10.9551	0.706	0.001	0	Neuroendocrine	Snhg11
0	12.0336	0.706	0.001	0	Neuroendocrine	Ngf
0	12.1167	0.706	0.001	0	Neuroendocrine	Scg3
0	9.63755	0.706	0.002	0	Neuroendocrine	Kif1a
0	12.039	0.706	0.002	0	Neuroendocrine	Nnat
0	7.35783	0.706	0.005	0	Neuroendocrine	9030622O22Rik
0	8.38009	0.706	0.005	0	Neuroendocrine	Celf3
0	7.76067	0.706	0.005	0	Neuroendocrine	Csgalnact1
0	10.339	0.647	0.001	0	Neuroendocrine	Pex5l
0	8.74526	0.647	0.002	0	Neuroendocrine	Slc7a14
0	10.3129	0.588	0.001	0	Neuroendocrine	Scn3a
0	14.603	1	0	0	lonocytes	Foxi1
0	11.6825	1	0.003	0	lonocytes	Ascl3
0	11.5006	1	0.003	0	lonocytes	Kcnma1
0	11.6334	1	0.004	0	lonocytes	Stap1
0	10.2892	0.857	0.001	0	lonocytes	Syn2
0	8.94462	0.857	0.003	0	lonocytes	Hepacam2
0	11.8872	0.857	0.003	0	lonocytes	Coch
0	14.3133	0.714	0	0	lonocytes	Smbd1
0	11.3294	0.571	0	0	lonocytes	Bsnd
0	12.1876	0.571	0	0	lonocytes	Clcnkb
0	11.136	0.571	0	0	lonocytes	Adcy5
0	9.82162	0.571	0.001	0	lonocytes	Gm47795
0	11.2874	0.429	0	0	lonocytes	Kcnc4
0	14.9044	0.429	0	0	lonocytes	Foxi2
0	9.39887	0.429	0.001	0	lonocytes	Oprd1
1.12E-299	9.20754	0.857	0.003	1.95E-295	lonocytes	Gng4
6.10E-279	9.6917	1	0.005	1.06E-274	lonocytes	Atp6v0d2
8.92E-275	10.5352	0.857	0.004	1.55E-270	lonocytes	Galnt13
3.30E-266	8.81235	0.857	0.004	5.73E-262	lonocytes	Rcan2
7.06E-232	10.0332	1	0.006	1.23E-227	lonocytes	Pde1c
1.48E-196	8.83227	0.714	0.004	2.58E-192	lonocytes	Pde11a
3.44E-169	8.17506	0.857	0.006	5.97E-165	lonocytes	Pla2g2c
2.48E-166	8.32201	0.429	0.002	4.31E-162	lonocytes	Pappa
5.53E-165	7.70227	0.857	0.006	9.61E-161	lonocytes	Limch1
1.74E-138	8.87897	0.286	0.001	3.02E-134	lonocytes	Inpp5j
2.37E-131	7.97682	0.714	0.006	4.11E-127	lonocytes	Tmem52
1.01E-129	6.6882	0.286	0.001	1.75E-125	lonocytes	Colec12
4.46E-109	7.15661	0.571	0.004	7.75E-105	lonocytes	Ror1
1.32E-107	7.04594	0.571	0.004	2.30E-103	lonocytes	Stk32a
4.38E-104	7.10693	0.286	0.001	7.61E-100	lonocytes	Itih5
1.39E-91	7.06472	0.429	0.003	2.41E-87	lonocytes	Ret
7.93E-89	8.58798	0.857	0.013	1.38E-84	lonocytes	Cftr
2.46E-88	10.4869	0.571	0.005	4.27E-84	lonocytes	Clec10a
5.64E-87	8.03153	0.286	0.001	9.79E-83	lonocytes	Pcdhb14
4.31E-83	7.23574	0.857	0.013	7.49E-79	lonocytes	Scnn1b
2.11E-82	8.23623	0.429	0.003	3.66E-78	lonocytes	Ace
1.30E-77	7.11188	0.857	0.014	2.26E-73	lonocytes	P2ry14
1.47E-77	8.82662	0.286	0.002	2.56E-73	lonocytes	Gm14207
2.07E-77	8.05024	0.286	0.002	3.58E-73	lonocytes	Adora2a
7.81E-68	6.42757	0.857	0.016	1.35E-63	lonocytes	Slc38a1
3.70E-66	6.56376	0.429	0.004	6.43E-62	lonocytes	Nrp1
1.69E-65	7.63135	0.286	0.002	2.94E-61	lonocytes	Nhsl2
4.30E-65	6.74286	0.429	0.004	7.46E-61	lonocytes	Pik3c2g
1.00E-61	6.74153	0.429	0.004	1.74E-57	lonocytes	Tm6sf1
1.25E-61	7.30292	0.286	0.002	2.17E-57	lonocytes	Tmem171
1.52E-60	7.97842	0.714	0.013	2.64E-56	lonocytes	Asgr1
2.49E-58	7.77362	1	0.027	4.32E-54	lonocytes	Dgki
6.39E-57	7.83524	0.286	0.002	1.11E-52	lonocytes	1700111E14Rik
9.27E-52	4.21792	0.857	0.021	1.61E-47	lonocytes	Esrrg
2.21E-49	7.02767	0.571	0.01	3.84E-45	lonocytes	Kcnab1
