# Supplementary material for: Aberrant basal cell clonal dynamics shape early lung carcinogenesis
Source: Science. Author manuscript; Available in PMC 2025 Jun 23. (PMC7617789; doi:10.1126/science.ads9145)
Supplement: Data S4 [file EMS206506-supplement-Data_S4.xlsx]

## Sheet: Human scRNAseq samples
Patient_ID	Date	Smoking_status	Sex	Age.at.sampling.years	Pack.year.history	COPD	Prev.history.lung.cancer
001	2022-08-02	Never smoker	F	65	N/A	N	N
003	2022-08-23	Never smoker	F	54	N/A	N	N
009	2023-07-31	Smoker	F	58	40	Y	N
014	2023-09-07	Never smoker	F	72	N/A	N	N
017	2023-11-14	Smoker	M	60	67.5	N	N
018	2023-12-01	Smoker	F	57	20	N	N

## Sheet: Human WES samples
PCA2.0_BiospecimenID	Lesion_Sample_Barcode	Patient	HTANBiospecimenID	HTANPatientID	Site	Histology	Date	SampleID	Smoking_status	Site_status	TMB	Sex	Age.at.sampling.years	Pack.year.history	COPD	Prev.history.lung.cancer
PCGA02_20104_1092010	104_LUL_17092010_MoD	P104	HTA3_70104_1092010	HTA3_70104	LUL	MoD	2010-09-17	P104_LUL	Ex-Smoker	Indolent	134	M	86	50	N	N
PCGA02_20104_1062012	104_LMB_08062012_MoD	P104	HTA3_70104_1062012	HTA3_70104	LMB	MoD	2012-06-08	P104_LMB	Ex-Smoker	Indolent	115	M	86	50	N	N
PCGA02_20119_1019103	119_LMB_290719	P119	HTA3_70119_1019103	HTA3_70119	LMB	CIS	2019-07-29	P119_LMB	Ex-Smoker	Indolent	527	M	73	36.75	Y	Y
PCGA02_20119_1019102	119_LULSt_010419	P119	HTA3_70119_1019102	HTA3_70119	LUL	CIS	2019-04-01	P119_LUL	Ex-Smoker	Indolent	595	M	73	36.75	Y	Y
PCGA02_20132_1032101	132_RMB_070317_CIS	P132	HTA3_70132_1032101	HTA3_70132	RMB	CIS	2017-03-07	P132_RMB	Ex-Smoker	Progressive	639	M	71	55	Y	N
PCGA02_20132_1032103	132_RIBRUL_220914_CISplus	P132	HTA3_70132_1032103	HTA3_70132	RIBRUL	CIS	2014-09-22	P132_RIBRUL	Ex-Smoker	Progressive	684	M	69	55	Y	N
PCGA02_20132_1013201	132_RUL_30032015_CIS	P132	HTA3_70132_1013201	HTA3_70132	RUL	CIS	2014-09-22	P132_RUL	Ex-Smoker	Progressive	635	M	69	55	Y	N
PCGA02_20152_1052109	152_Trachea_28012020	P152	HTA3_70152_1052109	HTA3_70152	Trachea	CIS	2020-01-28	P152_Trachea	Current Smoker	Indolent	301	M	82	109.25	Y	Y
PCGA02_20152_1015211	152_RIB_210918_CIS	P152	HTA3_70152_1015211	HTA3_70152	RIB	CIS	2018-09-21	P152_RIB	Current Smoker	Progressive	465	M	80	109.25	Y	Y
PCGA02_20152_1015205	152_LMB_070119_MoD	P152	HTA3_70152_1015205	HTA3_70152	LMB	MoD	2019-01-07	P152_LMB	Current Smoker	Indolent	385	M	81	108.75	Y	Y
PCGA02_20149_1049104	149_RLL_250518	P149	HTA3_70149_1049104	HTA3_70149	RLL	CIS	2018-05-25	P149_RLLAp	Current Smoker	Indolent	896	M	70	157.5	N	Y
PCGA02_20149_1049101	149_LULLLL_171218	P149	HTA3_70149_1049101	HTA3_70149	LULLLL	CIS	2018-12-17	P149_LULLLL	Current Smoker	Progressive	769	M	69	157.5	N	Y
