# Supplementary material for: Aberrant basal cell clonal dynamics shape early lung carcinogenesis
Source: Science. Author manuscript; Available in PMC 2025 Jun 23. (PMC7617789; doi:10.1126/science.ads9145)
Supplement: Data S5 [file EMS206506-supplement-Data_S5.xlsx]

## Sheet: Deprez_et_al_2020
p_val	avg_log2FC	pct.1	pct.2	p_val_adj	cluster	gene
0	3.0295	0.982	0.401	0	Basal	KRT17
0	3.10156	0.871	0.34	0	Basal	BCAM
0	3.79201	0.985	0.456	0	Basal	KRT15
0	3.50613	0.626	0.129	0	Basal	DLK2
0	3.1174	0.654	0.198	0	Basal	LAMB3
0	5.20789	0.441	0.041	0	Basal	NPPC
0	1.15933	0.975	0.576	0	Basal	S100A2
0	1.16961	0.865	0.473	0	Basal	KRT5
0	3.60339	0.481	0.098	0	Basal	EMP3
0	2.80668	0.52	0.141	0	Basal	LGALS1
0	2.42688	0.603	0.242	0	Basal	DST
0	2.7049	0.535	0.186	0	Basal	FHL2
0	2.81562	0.603	0.26	0	Basal	ZFP36L2
0	2.73071	0.503	0.182	0	Basal	SPRY1
0	2.22975	0.574	0.261	0	Basal	EFEMP1
0	2.84309	0.428	0.123	0	Basal	TP63
0	3.68032	0.343	0.048	0	Basal	DKK3
0	1.80794	0.851	0.564	0	Basal	F3
0	2.1462	0.536	0.255	0	Basal	HSPA2
0	2.25935	0.491	0.21	0	Basal	PRNP
0	2.89138	0.376	0.099	0	Basal	ITM2A
0	1.81931	0.929	0.653	0	Basal	SERPINF1
0	1.59065	0.745	0.47	0	Basal	ATP1B3
0	4.71977	0.337	0.063	0	Basal	MMP10
0	2.47872	0.419	0.149	0	Basal	FLRT3
0	2.80837	0.416	0.149	0	Basal	SMC2
0	1.63845	0.76	0.495	0	Basal	ADH7
0	3.20783	0.354	0.091	0	Basal	SPINK5
0	2.33861	0.435	0.177	0	Basal	LTBP4
0	3.25484	0.329	0.072	0	Basal	SNAI2
0	2.93343	0.348	0.091	0	Basal	CAVIN1
0	1.82976	0.581	0.326	0	Basal	TAX1BP3
0	1.49258	0.768	0.514	0	Basal	TUBB
0	1.33726	0.691	0.442	0	Basal	PLP2
0	4.96615	0.269	0.022	0	Basal	G0S2
0	3.06565	0.313	0.068	0	Basal	THSD4
0	1.83377	0.579	0.337	0	Basal	ALDH3A2
0	1.83322	0.775	0.538	0	Basal	IFITM3
0	1.8699	0.589	0.357	0	Basal	PLD3
0	1.64325	0.523	0.293	0	Basal	SNCA
0	2.41361	0.315	0.089	0	Basal	MYL9
0	3.36825	0.264	0.044	0	Basal	SULT1E1
0	1.68566	0.724	0.505	0	Basal	GSTO1
0	5.24897	0.232	0.014	0	Basal	POSTN
0	1.70127	0.588	0.373	0	Basal	SLC1A5
0	5.36421	0.25	0.042	0	Basal	KISS1
0	1.40799	0.954	0.746	0	Basal	ADIRF
0	1.1092	0.816	0.612	0	Basal	IGFBP2
0	1.47193	0.754	0.551	0	Basal	CBR1
0	1.41107	0.664	0.463	0	Basal	MPZL2
0	5.80066	0.76	0.032	0	Cycling Basal	PCLAF
0	4.55472	0.801	0.092	0	Cycling Basal	PTTG1
0	6.35701	0.712	0.011	0	Cycling Basal	TYMS
0	4.44586	0.682	0.042	0	Cycling Basal	CENPW
0	6.86543	0.637	0.009	0	Cycling Basal	TK1
0	5.03866	0.581	0.019	0	Cycling Basal	ZWINT
0	5.16263	0.573	0.03	0	Cycling Basal	CDK1
0	5.21359	0.543	0.015	0	Cycling Basal	CENPU
0	4.19204	0.554	0.031	0	Cycling Basal	UBE2T
0	8.23548	0.513	0.004	0	Cycling Basal	NUSAP1
0	4.6536	0.509	0.016	0	Cycling Basal	CENPK
0	8.38542	0.487	0.003	0	Cycling Basal	TOP2A
0	5.67864	0.487	0.009	0	Cycling Basal	MND1
0	3.91626	0.502	0.027	0	Cycling Basal	MAD2L1
0	8.75973	0.476	0.003	0	Cycling Basal	UBE2C
0	4.40717	0.491	0.022	0	Cycling Basal	GINS2
0	4.99572	0.468	0.012	0	Cycling Basal	RAD51AP1
0	7.22531	0.453	0.003	0	Cycling Basal	BIRC5
0	6.74512	0.449	0.009	0	Cycling Basal	CENPF
0	10.8506	0.438	0.001	0	Cycling Basal	MKI67
0	4.22529	0.423	0.019	0	Cycling Basal	CDT1
0	4.79873	0.412	0.014	0	Cycling Basal	LMNB1
0	6.5439	0.397	0.005	0	Cycling Basal	CDKN3
0	9.51034	0.39	0.001	0	Cycling Basal	PBK
0	7.12178	0.39	0.004	0	Cycling Basal	RRM2
0	5.20593	0.393	0.009	0	Cycling Basal	CENPN
0	5.937	0.382	0.011	0	Cycling Basal	NMU
0	3.6781	0.36	0.016	0	Cycling Basal	CLSPN
0	6.94825	0.333	0.002	0	Cycling Basal	CCNA2
0	6.92248	0.333	0.002	0	Cycling Basal	ASF1B
0	6.8389	0.326	0.003	0	Cycling Basal	TPX2
0	6.14892	0.322	0.004	0	Cycling Basal	SGO1
0	7.11242	0.322	0.004	0	Cycling Basal	CCNB2
0	6.04479	0.315	0.005	0	Cycling Basal	CDC20
0	7.44786	0.303	0.001	0	Cycling Basal	FAM111B
0	6.86858	0.303	0.003	0	Cycling Basal	NUF2
0	5.80823	0.3	0.005	0	Cycling Basal	TACC3
0	5.69261	0.3	0.005	0	Cycling Basal	NDC80
0	8.18795	0.292	0.001	0	Cycling Basal	SPC25
0	8.76053	0.288	0.001	0	Cycling Basal	ASPM
0	5.4478	0.277	0.005	0	Cycling Basal	KIFC1
0	5.70009	0.27	0.005	0	Cycling Basal	CDCA3
0	7.98056	0.262	0.001	0	Cycling Basal	AURKB
0	7.45692	0.255	0.001	0	Cycling Basal	ANLN
0	7.21983	0.255	0.002	0	Cycling Basal	HMMR
0	6.15107	0.255	0.002	0	Cycling Basal	SPC24
0	5.89846	0.255	0.003	0	Cycling Basal	ARHGAP11A
0	7.51116	0.251	0.001	0	Cycling Basal	NCAPG
0	7.77555	0.251	0.001	0	Cycling Basal	MELK
0	5.23368	0.251	0.005	0	Cycling Basal	FOXM1
0	13.0884	0.964	0.004	0	Deuterosomal	CDC20Bshort
0	8.29735	0.964	0.011	0	Deuterosomal	HES6
0	10.9932	0.857	0.001	0	Deuterosomal	CDC20B
0	7.38468	0.786	0.009	0	Deuterosomal	DEUP1
0	7.86937	0.679	0.005	0	Deuterosomal	NEK2
0	7.92594	0.607	0.004	0	Deuterosomal	HIST1H2BJ
0	7.26155	0.607	0.006	0	Deuterosomal	PLK4
0	8.88551	0.571	0.001	0	Deuterosomal	FOXN4
0	8.56639	0.429	0.001	0	Deuterosomal	SHISA8
0	7.95947	0.357	0.002	0	Deuterosomal	AC005392.2
0	8.68914	0.286	0.001	0	Deuterosomal	AC107031.1
0	7.47375	0.286	0.001	0	Deuterosomal	SYT5
0	9.18582	0.179	0	0	Deuterosomal	KNCN
0	9.55976	0.179	0	0	Deuterosomal	AL356805.1
0	10.6772	0.143	0	0	Deuterosomal	PRR32
0	8.51179	0.143	0	0	Deuterosomal	GSG1L
0	10.8366	0.107	0	0	Deuterosomal	SYCP1
0	11.525	0.107	0	0	Deuterosomal	AC008780.2
0	10.9212	0.107	0	0	Deuterosomal	AC137761.1
5.76460827021982e-305	8.0453	0.536	0.005	1.93344961383173e-300	Deuterosomal	MUC12
1.56431553478203e-303	8.02627	0.679	0.008	5.24671430365892e-299	Deuterosomal	CDC20
6.019116116541e-271	6.93519	0.464	0.004	2.01881154548785e-266	Deuterosomal	MCIDAS
6.13129209187194e-230	7.89985	0.179	0.001	2.05643536761385e-225	Deuterosomal	AL021807.1
7.89087978742487e-228	6.25021	0.5	0.006	2.6466010807023e-223	Deuterosomal	E2F7
1.4386341164416e-221	8.76447	0.107	0	4.82517882654512e-217	Deuterosomal	NCBP2L
1.36227126333508e-211	7.59812	0.214	0.001	4.56905781722584e-207	Deuterosomal	ABLIM2
3.61696290412545e-210	6.92741	0.393	0.004	1.21312935804368e-205	Deuterosomal	MELK
2.28220154986692e-208	6.6712	0.357	0.003	7.65450399825365e-204	Deuterosomal	BUB1
1.73864007544977e-197	10.1306	0.071	0	5.83139881305855e-193	Deuterosomal	H1FOO
1.73864007544977e-197	9.89743	0.071	0	5.83139881305855e-193	Deuterosomal	AP000911.3
1.29956912676528e-196	7.7812	0.143	0	4.35875485117076e-192	Deuterosomal	TCHH
7.21324436908894e-194	8.32099	0.179	0.001	2.41932216139243e-189	Deuterosomal	LINC01927
3.55858989403701e-191	6.78093	0.5	0.007	1.19355105046001e-186	Deuterosomal	POC1A
4.51293057629786e-190	9.04714	0.107	0	1.5136369152903e-185	Deuterosomal	HIST1H4B
7.10880723582023e-183	6.8247	0.5	0.008	2.38429394689411e-178	Deuterosomal	AL109811.2
2.91899242481069e-182	6.56643	0.357	0.004	9.79030059281506e-178	Deuterosomal	KIF24
5.37491124050846e-176	6.0906	0.214	0.001	1.80274523006654e-171	Deuterosomal	SERPINE1
1.75452762994924e-165	6.21398	0.357	0.004	5.88468567084974e-161	Deuterosomal	DEPDC1
4.76011759225101e-164	5.86408	0.393	0.005	1.59654344044099e-159	Deuterosomal	AZU1
4.00581944017728e-159	8.2563	0.357	0.004	1.34355184023546e-154	Deuterosomal	CCNA1
2.09849379103433e-157	7.80989	0.143	0.001	7.03834817512913e-153	Deuterosomal	LINC00862
8.02587468739972e-149	9.98742	0.036	0	2.69187837015387e-144	Deuterosomal	PLA2G2A
8.02587468739972e-149	9.86433	0.036	0	2.69187837015387e-144	Deuterosomal	AL354702.2
8.02587468739972e-149	10.1188	0.036	0	2.69187837015387e-144	Deuterosomal	MKNK1-AS1
8.02587468739972e-149	10.1188	0.036	0	2.69187837015387e-144	Deuterosomal	LINC01645
8.02587468739972e-149	10.087	0.036	0	2.69187837015387e-144	Deuterosomal	AC097065.2
8.02587468739972e-149	10.3648	0.036	0	2.69187837015387e-144	Deuterosomal	LINC01815
8.02587468739972e-149	10.5584	0.036	0	2.69187837015387e-144	Deuterosomal	AC019068.1
8.02587468739972e-149	10.3176	0.036	0	2.69187837015387e-144	Deuterosomal	AC025244.1
8.02587468739972e-149	10.7034	0.036	0	2.69187837015387e-144	Deuterosomal	AC110800.1
0	14.4129	0.846	0	0	Ionocyte	ASCL3
0	10.0522	0.769	0.003	0	Ionocyte	ADGRF5
0	13.4975	0.692	0.001	0	Ionocyte	ATP6V1G3
0	11.2788	0.692	0.001	0	Ionocyte	STAP1
0	15.9253	0.615	0	0	Ionocyte	LINC01187
0	11.0559	0.615	0.001	0	Ionocyte	CLCNKB
0	10.4546	0.615	0.001	0	Ionocyte	BSND
0	11.4071	0.615	0.001	0	Ionocyte	PNMA6A
0	12.4868	0.538	0	0	Ionocyte	FOXI1
0	10.7609	0.538	0.001	0	Ionocyte	CSPG5
0	11.1746	0.538	0.001	0	Ionocyte	IGF1
0	9.73381	0.462	0.001	0	Ionocyte	CLCNKA
0	8.47977	0.462	0.001	0	Ionocyte	PDE1C
0	10.8156	0.385	0	0	Ionocyte	SLC35F3
0	10.2178	0.308	0	0	Ionocyte	PROX1
0	11.8166	0.308	0	0	Ionocyte	MAL
0	11.2007	0.308	0	0	Ionocyte	SCG2
0	12.1122	0.308	0	0	Ionocyte	DGKI
0	14.2356	0.308	0	0	Ionocyte	CLDN25
0	11.2784	0.231	0	0	Ionocyte	CDA
0	10.3123	0.231	0	0	Ionocyte	KCNH1
0	11.4865	0.231	0	0	Ionocyte	ANK2
0	11.2069	0.231	0	0	Ionocyte	DDX4
0	13.5199	0.231	0	0	Ionocyte	ATP6V0D2
0	13.4152	0.231	0	0	Ionocyte	ASCL4
0	11.912	0.231	0	0	Ionocyte	SMIM24
0	11.6719	0.154	0	0	Ionocyte	GUCA1A
0	12.47	0.154	0	0	Ionocyte	AL590637.1
0	13.4549	0.154	0	0	Ionocyte	AL583859.2
0	12.8675	0.154	0	0	Ionocyte	SYNDIG1
0	12.6568	0.077	0	0	Ionocyte	OLFM3
0	11.8222	0.077	0	0	Ionocyte	NXPH2
0	11.8918	0.077	0	0	Ionocyte	AC012499.1
0	13.1476	0.077	0	0	Ionocyte	LINC01802
0	11.7007	0.077	0	0	Ionocyte	AC116345.3
0	12.2963	0.077	0	0	Ionocyte	AC006159.1
0	11.8222	0.077	0	0	Ionocyte	CHRM2
0	13.0709	0.077	0	0	Ionocyte	PKD2L1
0	12.5521	0.077	0	0	Ionocyte	AC116552.1
0	11.7007	0.077	0	0	Ionocyte	CDH22
0	13.1916	0.077	0	0	Ionocyte	BX284656.1
0	11.6776	0.077	0	0	Ionocyte	LRRC3-DT
1.55945128758231e-282	10.0803	0.308	0.001	5.23039961855108e-278	Ionocyte	ROR1
4.63334933909353e-220	8.80906	0.462	0.002	1.55402536833197e-215	Ionocyte	SCUBE2
1.7066250245813e-212	10.8826	0.154	0	5.72402033244569e-208	Ionocyte	ASB5
8.86789173447345e-204	10.9033	0.308	0.001	2.97429088774239e-199	Ionocyte	TUBB2B
6.20214875959151e-196	9.35475	0.308	0.001	2.08020069396699e-191	Ionocyte	STAC2
3.46301917026068e-194	8.01754	0.615	0.005	1.16149662970543e-189	Ionocyte	CLNK
3.68771233615654e-191	10.2344	0.231	0.001	1.2368587175469e-186	Ionocyte	THEMIS2
3.03142258601723e-182	6.67103	0.154	0	1.01673913535018e-177	Ionocyte	PHGR1
0	7.35451	0.993	0.056	0	Multiciliated	C1orf194
0	6.91106	0.987	0.052	0	Multiciliated	RSPH1
0	7.13904	0.96	0.028	0	Multiciliated	MORN5
0	7.16486	0.997	0.069	0	Multiciliated	C20orf85
0	6.95114	0.964	0.04	0	Multiciliated	CAPSL
0	6.59535	0.987	0.066	0	Multiciliated	PIFO
0	6.84681	0.946	0.028	0	Multiciliated	C5orf49
0	6.76347	0.962	0.046	0	Multiciliated	DYNLRB2
0	6.69181	0.995	0.08	0	Multiciliated	FAM183A
0	7.25268	0.93	0.024	0	Multiciliated	SNTN
0	6.83143	0.995	0.09	0	Multiciliated	C9orf24
0	6.6434	0.945	0.042	0	Multiciliated	C9orf116
0	7.48335	0.912	0.016	0	Multiciliated	AC013264.1
0	6.95008	0.911	0.026	0	Multiciliated	AL357093.2
0	6.32882	0.963	0.079	0	Multiciliated	AGR3
0	6.70328	0.903	0.025	0	Multiciliated	CCDC17
0	6.2848	0.944	0.066	0	Multiciliated	C11orf88
0	5.81486	0.962	0.093	0	Multiciliated	TPPP3
0	7.10434	0.942	0.073	0	Multiciliated	TMEM190
0	7.1088	0.884	0.018	0	Multiciliated	CCDC78
0	7.16975	0.882	0.017	0	Multiciliated	FAM92B
0	7.21239	0.877	0.017	0	Multiciliated	C11orf97
0	6.7579	0.917	0.068	0	Multiciliated	GSTA2
0	7.35962	0.863	0.014	0	Multiciliated	CCDC170
0	6.35571	0.9	0.053	0	Multiciliated	OMG
0	7.11456	0.859	0.017	0	Multiciliated	DNAH5
0	7.09507	0.863	0.022	0	Multiciliated	LDLRAD1
0	7.06527	0.856	0.017	0	Multiciliated	TCTEX1D4
0	6.78143	0.861	0.025	0	Multiciliated	LRRIQ1
0	6.78514	0.855	0.025	0	Multiciliated	DNAAF1
0	7.36748	0.839	0.012	0	Multiciliated	CFAP157
0	5.02519	0.978	0.159	0	Multiciliated	SMIM22
0	7.02452	0.833	0.015	0	Multiciliated	FOXJ1
0	4.94323	0.958	0.144	0	Multiciliated	CES1
0	6.20832	0.858	0.048	0	Multiciliated	CCDC146
0	5.43155	0.97	0.163	0	Multiciliated	MORN2
0	6.67584	0.823	0.017	0	Multiciliated	ZMYND10
0	5.21497	0.893	0.088	0	Multiciliated	KIF9
0	6.90231	0.824	0.019	0	Multiciliated	TSPAN19
0	6.60519	0.828	0.024	0	Multiciliated	ROPN1L
0	7.20393	0.808	0.011	0	Multiciliated	CDHR3
0	5.19598	0.935	0.14	0	Multiciliated	ODF3B
0	5.6209	0.847	0.052	0	Multiciliated	MS4A8
0	4.99137	0.943	0.148	0	Multiciliated	CRIP1
0	5.61761	0.984	0.19	0	Multiciliated	TUBA1A
0	5.4065	0.868	0.077	0	Multiciliated	TMC5
0	5.88276	0.821	0.037	0	Multiciliated	DNALI1
0	6.64911	0.8	0.017	0	Multiciliated	RSPH9
0	5.89111	0.839	0.06	0	Multiciliated	C2orf40
0	6.74271	0.791	0.015	0	Multiciliated	SPAG6
1.03200542806014e-188	10.8592	0.045	0	3.4613462057137e-184	Multiciliated N	USH2A
1.6416724989708e-186	6.86631	0.432	0.008	5.50616956154805e-182	Multiciliated N	SAA4
1.07154615466884e-154	4.13291	0.773	0.033	3.5939658027593e-150	Multiciliated N	CCDC190
3.18503907754969e-149	4.23224	0.909	0.049	1.06826210661017e-144	Multiciliated N	ERICH3
4.51360902897603e-147	4.5847	0.773	0.036	1.51386446831856e-142	Multiciliated N	RRAD
1.94468919048994e-146	7.52336	0.136	0.001	6.52248754490326e-142	Multiciliated N	LGALS2
7.07053426099243e-145	4.87486	0.659	0.026	2.37145719113686e-140	Multiciliated N	AC013470.2
1.32301635862291e-136	3.93132	0.886	0.05	4.43739686682125e-132	Multiciliated N	CFAP52
1.42308393155189e-133	7.05242	0.886	0.057	4.77302350642505e-129	Multiciliated N	SAA2
1.30950390685744e-132	4.12268	0.909	0.055	4.39207610359986e-128	Multiciliated N	CDHR3
2.25638870386285e-130	3.95196	0.955	0.061	7.56792771275599e-126	Multiciliated N	CCDC170
1.8780080428686e-126	4.60337	0.636	0.028	6.29883897578128e-122	Multiciliated N	CFAP100
1.99750093544656e-122	4.49513	0.705	0.036	6.69961813748776e-118	Multiciliated N	ANKUB1
1.87258085592743e-121	4.00987	0.682	0.033	6.28063619078061e-117	Multiciliated N	ZBBX
1.92449178223109e-120	4.03918	0.841	0.052	6.45474543760308e-116	Multiciliated N	CFAP43
1.95698144851993e-120	4.42313	0.591	0.025	6.56371577833586e-116	Multiciliated N	MAP3K19
3.71930303662721e-120	4.13031	0.795	0.046	1.24745423848477e-115	Multiciliated N	PRR29
1.03904460000083e-119	3.90559	0.818	0.048	3.48495558840279e-115	Multiciliated N	FAM216B
4.11410529136828e-119	4.57109	0.659	0.032	1.37987091472492e-114	Multiciliated N	ARMC4
3.44628481192547e-117	4.15664	0.977	0.075	1.1558839259198e-112	Multiciliated N	AL357093.2
4.25952095692954e-117	4.17552	0.795	0.047	1.42864332895417e-112	Multiciliated N	RSPH4A
6.20040384584222e-117	4.3085	0.705	0.037	2.07961544989548e-112	Multiciliated N	UBXN10
5.78952207865548e-115	3.85572	0.886	0.06	1.94180570518105e-110	Multiciliated N	FOXJ1
1.43638117246156e-114	4.24879	0.955	0.073	4.81762245243608e-110	Multiciliated N	CCDC17
3.31196491814235e-114	3.90689	0.909	0.064	1.11083303354494e-109	Multiciliated N	DNAH5
1.11050665507902e-113	3.88021	0.909	0.064	3.72463932113505e-109	Multiciliated N	SAXO2
1.87351613891483e-113	3.85996	0.773	0.045	6.28377312992034e-109	Multiciliated N	RIIAD1
2.60324354755678e-113	4.19531	0.841	0.056	8.73127885850544e-109	Multiciliated N	FANK1
4.00851925743227e-112	4.32539	0.682	0.036	1.34445735894278e-107	Multiciliated N	CDHR4
6.25233055491548e-111	3.75312	0.909	0.065	2.09703166811865e-106	Multiciliated N	FAM92B
6.04033525467776e-110	3.99889	0.932	0.07	2.02592844441892e-105	Multiciliated N	DNAAF1
1.55629362938076e-109	4.04692	0.795	0.051	5.21980883294307e-105	Multiciliated N	AL121899.1
1.71316623746912e-109	4.02048	0.727	0.042	5.74595956047142e-105	Multiciliated N	SPAG17
7.92679177305799e-108	5.81333	0.182	0.002	2.65864596068365e-103	Multiciliated N	AC107958.3
6.83035667108892e-107	5.20264	0.318	0.008	2.29090162748323e-102	Multiciliated N	AC010255.3
3.54057309675471e-106	4.27956	0.591	0.028	1.18750821665153e-101	Multiciliated N	MRLN
3.63530207306925e-106	3.95697	0.886	0.066	1.21928031530743e-101	Multiciliated N	CCDC78
3.75492153398396e-106	3.60757	0.818	0.054	1.25940068249822e-101	Multiciliated N	WDR38
6.78054673140417e-106	3.8892	0.841	0.059	2.27419537371296e-101	Multiciliated N	C9orf135
2.25562533050285e-104	4.0055	0.864	0.063	7.56536735850655e-100	Multiciliated N	TSPAN19
5.39776277890718e-104	3.63759	0.864	0.062	1.81040963604547e-99	Multiciliated N	ZMYND10
1.04947201648599e-103	6.5463	0.159	0.002	3.51992914329403e-99	Multiciliated N	KCNE1B
6.189647758075e-103	4.05536	0.773	0.051	2.07600785805836e-98	Multiciliated N	LRTOMT
3.06402316555305e-102	3.75868	0.795	0.053	1.02767336972649e-97	Multiciliated N	FAM81B
4.80021263376651e-102	4.12073	0.75	0.048	1.60999131736529e-97	Multiciliated N	DNAH12
1.2105264737484e-101	4.45813	0.886	0.073	4.06010579295214e-97	Multiciliated N	PROM1
1.42016103251248e-101	4.32602	0.591	0.03	4.76322010304685e-97	Multiciliated N	CCDC187
1.66946045964967e-101	3.92385	0.818	0.058	5.59937038166499e-97	Multiciliated N	CFAP157
2.91104929960773e-100	3.71352	0.818	0.058	9.76365935088432e-96	Multiciliated N	SPAG6
3.00847982730956e-100	4.60713	0.568	0.028	1.00904413407963e-95	Multiciliated N	BEST4
0	6.12881	0.939	0.037	0	Secretory	CYP2F1
0	5.84844	0.925	0.069	0	Secretory	S100P
0	4.09523	0.955	0.161	0	Secretory	TSPAN8
0	2.80251	0.995	0.229	0	Secretory	PIGR
0	4.55912	0.805	0.055	0	Secretory	CRYM
0	5.35485	0.765	0.027	0	Secretory	TGM2
0	3.14228	0.826	0.114	0	Secretory	CP
0	4.06098	0.966	0.267	0	Secretory	LCN2
0	5.90094	0.733	0.041	0	Secretory	MUC5B
0	2.65555	0.919	0.228	0	Secretory	KRT7
0	4.24996	0.963	0.283	0	Secretory	VMO1
0	2.57634	0.916	0.239	0	Secretory	FAM3D
0	2.91534	0.807	0.149	0	Secretory	MUC1
0	3.81524	0.7	0.053	0	Secretory	PSCA
0	2.89336	0.772	0.138	0	Secretory	VSIG2
0	3.0956	0.749	0.116	0	Secretory	FCGBP
0	2.57469	0.727	0.095	0	Secretory	DHRS9
0	4.60027	0.674	0.047	0	Secretory	MSLN
0	3.99729	0.686	0.06	0	Secretory	RDH10
0	5.4401	0.646	0.028	0	Secretory	CEACAM6
0	4.04781	0.684	0.067	0	Secretory	C3
0	2.36746	0.981	0.365	0	Secretory	BPIFB1
0	2.61511	0.982	0.366	0	Secretory	XBP1
0	3.0942	0.713	0.098	0	Secretory	SLC31A1
0	5.09431	0.946	0.332	0	Secretory	TFF3
0	1.78947	0.947	0.338	0	Secretory	GSTA1
0	3.24713	0.672	0.078	0	Secretory	CREB3L1
0	1.93818	0.957	0.369	0	Secretory	TSPAN1
0	1.84818	0.855	0.277	0	Secretory	SELENBP1
0	4.131	0.621	0.048	0	Secretory	C16orf89
0	1.95589	0.827	0.259	0	Secretory	CLDN7
0	2.22884	0.9	0.341	0	Secretory	KLK11
0	1.32925	0.642	0.093	0	Secretory	TMC5
0	7.19251	0.555	0.009	0	Secretory	LYPD2
0	2.94426	0.645	0.099	0	Secretory	ATP12A
0	2.16833	0.916	0.376	0	Secretory	CTSC
0	8.0687	0.575	0.037	0	Secretory	MUC5AC
0	3.08169	0.615	0.085	0	Secretory	CD55
0	2.34974	0.62	0.09	0	Secretory	MUC16
0	2.28772	0.987	0.459	0	Secretory	CXCL17
0	2.32098	0.652	0.129	0	Secretory	SLC9A3R2
0	2.3882	0.628	0.114	0	Secretory	CRACR2B
0	1.99621	0.902	0.4	0	Secretory	SERPINB3
0	4.68918	0.524	0.023	0	Secretory	STEAP4
0	2.85596	0.551	0.057	0	Secretory	GOLM1
0	1.47224	0.616	0.128	0	Secretory	SLC44A4
0	2.36279	0.598	0.111	0	Secretory	CCNO
0	2.7625	0.566	0.079	0	Secretory	SMIM31
0	1.67124	0.557	0.072	0	Secretory	MS4A8
0	2.21737	0.633	0.148	0	Secretory	UPK1B
0	7.91422	0.174	0.001	0	Secretory N	AP000851.1
5.24382780317508e-188	6.70228	0.152	0.002	1.75877984518492e-183	Secretory N	SMPX
5.58774868632824e-177	6.52731	0.13	0.001	1.87413090939449e-172	Secretory N	VGLL1
2.46117409867136e-168	7.92676	0.446	0.021	8.25477792694374e-164	Secretory N	MMP7
2.77617267992346e-112	7.23313	0.054	0	9.31128316846327e-108	Secretory N	AP000851.2
1.09208786544494e-108	5.88026	0.196	0.006	3.66286270070235e-104	Secretory N	ANPEP
4.43247448343313e-92	4.63305	0.467	0.041	1.48665194174347e-87	Secretory N	PI3
4.60810744007036e-91	9.71761	0.022	0	1.5455592353996e-86	Secretory N	RSPO3
5.01512651378816e-85	4.4152	0.261	0.014	1.68207343272455e-80	Secretory N	GLYATL2
8.88157233354239e-84	5.09451	0.152	0.005	2.97887936067012e-79	Secretory N	ITGB2
7.87490759895234e-80	4.08162	0.152	0.005	2.64124400868862e-75	Secretory N	PTGER2
9.51742513301981e-80	4.68359	0.12	0.003	3.19214438961485e-75	Secretory N	KDR
1.67331782169247e-78	3.1575	0.511	0.056	5.61230797395653e-74	Secretory N	SAA2
5.94151898470448e-78	3.91045	0.967	0.262	1.99278546746988e-73	Secretory N	KRT7
6.42011889825133e-78	6.11134	0.283	0.018	2.1533078784735e-73	Secretory N	C15orf48
1.25876106290769e-72	5.53959	0.098	0.002	4.22188460499239e-68	Secretory N	ERP27
5.47002630794228e-72	4.20571	0.435	0.046	1.83464682368384e-67	Secretory N	MIA
3.58652031156173e-68	4.77753	0.62	0.103	1.2029189124978e-63	Secretory N	RARRES1
5.65864125145385e-66	4.50638	0.174	0.008	1.89790827573762e-61	Secretory N	LINC00284
2.53656308353446e-64	3.46975	0.609	0.098	8.50763258217458e-60	Secretory N	C3
6.09154143015188e-62	2.82204	0.533	0.074	2.04310299567294e-57	Secretory N	ARHGDIB
4.87748052150235e-61	7.43007	0.022	0	1.63590696691189e-56	Secretory N	GRIN2A
3.23661255420062e-59	4.02405	0.13	0.005	1.08555985067889e-54	Secretory N	GDPD3
3.2590099654145e-56	3.3814	0.576	0.098	1.09307194240002e-51	Secretory N	ANXA3
1.8398851352271e-53	3.09876	0.478	0.069	6.17097474355169e-49	Secretory N	ALDH1A3
9.70084283163365e-52	3.49837	0.304	0.03	3.25366268572993e-47	Secretory N	CFB
2.22937572563288e-51	4.86405	0.109	0.004	7.47732618377268e-47	Secretory N	KRT6B
3.00023034414259e-51	7.51999	0.033	0	1.00627725742543e-46	Secretory N	SPRR3
3.17219094256959e-50	2.59077	0.761	0.182	1.06395284213784e-45	Secretory N	MUC1
4.05575535665535e-50	3.96883	0.859	0.302	1.3603003466222e-45	Secretory N	LCN2
6.11854283778207e-49	4.96297	0.12	0.005	2.05215926779211e-44	Secretory N	RNF150
1.82113674189584e-48	3.08251	1	0.691	6.10809263231865e-44	Secretory N	WFDC2
1.92014751521636e-46	8.83063	0.011	0	6.44017476603566e-42	Secretory N	LINC01141
1.92014751521636e-46	8.59523	0.011	0	6.44017476603566e-42	Secretory N	AL136379.1
1.92014751521636e-46	8.90957	0.011	0	6.44017476603566e-42	Secretory N	AL360294.1
1.92014751521636e-46	8.39486	0.011	0	6.44017476603566e-42	Secretory N	AC012363.2
1.92014751521636e-46	8.52082	0.011	0	6.44017476603566e-42	Secretory N	ZNF804A
1.92014751521636e-46	8.89208	0.011	0	6.44017476603566e-42	Secretory N	AC034213.1
1.92014751521636e-46	8.51111	0.011	0	6.44017476603566e-42	Secretory N	MAL2-AS1
1.92014751521636e-46	9.37673	0.011	0	6.44017476603566e-42	Secretory N	ACTC1
1.92014751521636e-46	8.76293	0.011	0	6.44017476603566e-42	Secretory N	AC138932.2
1.92014751521636e-46	8.79621	0.011	0	6.44017476603566e-42	Secretory N	AC012322.1
1.92014751521636e-46	8.89512	0.011	0	6.44017476603566e-42	Secretory N	AP000919.3
1.92014751521636e-46	8.84083	0.011	0	6.44017476603566e-42	Secretory N	SIRPD
1.92014751521636e-46	8.9204	0.011	0	6.44017476603566e-42	Secretory N	AC020916.2
1.92014751521636e-46	8.28145	0.011	0	6.44017476603566e-42	Secretory N	AC011495.3
1.92014751521636e-46	8.4845	0.011	0	6.44017476603566e-42	Secretory N	KLK7
1.92014751521636e-46	8.46408	0.011	0	6.44017476603566e-42	Secretory N	LILRA1
1.92014751521636e-46	8.76412	0.011	0	6.44017476603566e-42	Secretory N	Z97056.1
3.57837120278852e-46	3.40149	0.359	0.046	1.20018570141527e-41	Secretory N	HLA-DQA1
0	8.09421	0.989	0.039	0	Serous	AZGP1
0	8.08863	0.979	0.065	0	Serous	PIP
0	7.34051	0.932	0.023	0	Serous	TCN1
0	9.01607	0.976	0.085	0	Serous	AC020656.1
0	9.39572	0.892	0.004	0	Serous	S100A1
0	8.99115	0.993	0.107	0	Serous	LTF
0	8.68394	0.874	0.01	0	Serous	DMBT1
0	8.83671	0.885	0.03	0	Serous	C6orf58
0	10.0898	0.975	0.122	0	Serous	PRR4
0	9.2021	0.91	0.081	0	Serous	PRB3
0	4.16392	0.89	0.095	0	Serous	FCGBP
0	3.9054	0.997	0.216	0	Serous	PIGR
0	6.46289	0.98	0.208	0	Serous	ZG16B
0	6.71833	0.794	0.023	0	Serous	RNASE1
0	9.35535	0.816	0.058	0	Serous	PRB4
0	4.7954	0.793	0.05	0	Serous	PHLDA1
0	4.19606	0.882	0.141	0	Serous	SLC12A2
0	3.94382	0.799	0.092	0	Serous	PART1
0	4.44408	0.754	0.053	0	Serous	PPP1R1B
0	9.12385	0.995	0.303	0	Serous	LYZ
0	6.08261	0.708	0.018	0	Serous	LRRC26
0	3.70393	0.794	0.105	0	Serous	MARCKSL1
0	8.10618	0.662	0.004	0	Serous	CA2
0	9.47096	0.641	0.002	0	Serous	LINC01829
0	3.38334	0.813	0.179	0	Serous	APIP
0	2.02432	0.863	0.232	0	Serous	FAM3D
0	5.17862	0.983	0.354	0	Serous	BPIFB1
0	2.89862	0.978	0.356	0	Serous	XBP1
0	9.02608	0.626	0.007	0	Serous	CRISP3
0	1.03378	0.756	0.165	0	Serous	SMIM22
0	4.17429	0.663	0.082	0	Serous	BPIFA1
0	2.36354	0.841	0.28	0	Serous	SEC11C
0	7.53189	0.564	0.004	0	Serous	LPO
0	3.2616	0.676	0.133	0	Serous	FOLR1
0	2.4707	0.937	0.409	0	Serous	NDRG2
0	3.99512	0.565	0.042	0	Serous	CCL28
0	9.55101	0.521	0.009	0	Serous	PRB1
0	2.23989	0.964	0.452	0	Serous	CXCL17
0	2.98163	0.597	0.091	0	Serous	EIF4EBP1
0	2.89673	0.921	0.433	0	Serous	PHB
0	2.44925	0.595	0.125	0	Serous	TPD52L1
0	2.74598	0.587	0.121	0	Serous	ID2
0	7.99508	0.465	0.002	0	Serous	S100B
0	2.54729	0.57	0.113	0	Serous	GMDS
0	1.58331	0.593	0.145	0	Serous	RGCC
0	4.71721	0.459	0.018	0	Serous	GCNT3
0	8.21332	0.473	0.046	0	Serous	STATH
0	2.20797	0.535	0.125	0	Serous	NPDC1
0	2.39883	0.939	0.536	0	Serous	GNAS
0	4.04868	0.433	0.032	0	Serous	KCNN4
0	3.61944	0.972	0.312	0	Suprabasal	SERPINB3
0	2.5086	0.697	0.157	0	Suprabasal	IGFBP3
0	3.14491	0.633	0.096	0	Suprabasal	SERPINB4
0	1.99911	0.625	0.171	0	Suprabasal	FAM3B
0	2.19791	0.626	0.174	0	Suprabasal	AKR1C3
0	3.25988	0.505	0.064	0	Suprabasal	CLCA2
0	1.5129	0.615	0.204	0	Suprabasal	FAM3D
0	1.35327	0.733	0.336	0	Suprabasal	CTSC
0	1.22311	0.845	0.453	0	Suprabasal	MDK
0	1.64386	0.764	0.383	0	Suprabasal	CCND1
0	1.46208	0.626	0.247	0	Suprabasal	FOXN3
0	2.49881	0.487	0.109	0	Suprabasal	UPK1B
0	1.3578	0.599	0.224	0	Suprabasal	CLDN7
0	2.1178	0.489	0.117	0	Suprabasal	HES4
0	1.50832	0.606	0.243	0	Suprabasal	SLC9A3R1
0	1.01509	0.878	0.517	0	Suprabasal	CYP4B1
0	1.06182	0.862	0.511	0	Suprabasal	MT2A
0	1.82245	0.63	0.28	0	Suprabasal	SERPINB1
0	1.5758	0.501	0.156	0	Suprabasal	COLCA1
0	1.44867	0.553	0.21	0	Suprabasal	RBP1
0	1.60899	0.497	0.166	0	Suprabasal	ADAM28
0	1.15347	0.739	0.411	0	Suprabasal	TNFSF10
0	2.08644	0.437	0.11	0	Suprabasal	LY6D
0	1.48329	0.495	0.18	0	Suprabasal	SULT2B1
0	2.54319	0.382	0.07	0	Suprabasal	GABRP
0	1.57505	0.456	0.149	0	Suprabasal	UGT2A1
0	2.87233	0.364	0.059	0	Suprabasal	RHOV
0	1.30216	0.954	0.651	0	Suprabasal	MGST1
0	1.0513	0.869	0.577	0	Suprabasal	CSTA
0	1.79105	0.413	0.123	0	Suprabasal	SERPINB13
0	2.72896	0.341	0.059	0	Suprabasal	CALML3
0	2.75912	0.329	0.049	0	Suprabasal	CHP2
0	1.91332	0.364	0.099	0	Suprabasal	HPGD
0	2.50801	0.323	0.061	0	Suprabasal	SUSD4
0	2.43582	0.312	0.057	0	Suprabasal	TNNT3
0	2.42553	0.326	0.076	0	Suprabasal	KRT4
0	3.12359	0.275	0.037	0	Suprabasal	NOTCH3
0	1.48171	0.991	0.77	0	Suprabasal	MT1X
0	2.08309	0.27	0.057	0	Suprabasal	NOTCH1
0	1.22389	0.985	0.825	0	Suprabasal	SLC25A5
0	1.86561	0.996	0.842	0	Suprabasal	TXN
0	3.52925	0.166	0.016	0	Suprabasal	PLAT
0	1.09918	1	0.953	0	Suprabasal	KRT19
5.07171046031388e-307	1.19804	0.62	0.282	1.70105168838928e-302	Suprabasal	HNMT
3.37781462030263e-297	2.2465	0.261	0.057	1.1329190236495e-292	Suprabasal	NECTIN4
7.53018951984259e-280	1.46292	0.424	0.149	2.5256255649552e-275	Suprabasal	CXCL1
2.97870916479003e-279	1.66671	0.656	0.374	9.99059053870576e-275	Suprabasal	NTS
7.66481684976371e-278	2.02247	0.256	0.057	2.57077957141075e-273	Suprabasal	RAPGEFL1
7.16067996069836e-275	2.2177	0.261	0.061	2.40169205881823e-270	Suprabasal	S100A9
1.2496900326744e-272	1.26883	0.486	0.19	4.19146036958995e-268	Suprabasal	CLDN4
1.07570394212658e-212	10.4088	0.051	0	3.60791102189254e-208	Suprabasal N	MMP9
2.4057423994043e-107	12.3332	0.026	0	8.06886000760201e-103	Suprabasal N	NTRK1
2.4057423994043e-107	12.3332	0.026	0	8.06886000760201e-103	Suprabasal N	LCN8
2.4057423994043e-107	9.8994	0.026	0	8.06886000760201e-103	Suprabasal N	OR4K2
2.4057423994043e-107	9.79412	0.026	0	8.06886000760201e-103	Suprabasal N	AL355922.5
2.4057423994043e-107	9.8994	0.026	0	8.06886000760201e-103	Suprabasal N	KCNK13
2.4057423994043e-107	9.8994	0.026	0	8.06886000760201e-103	Suprabasal N	IL27
2.4057423994043e-107	9.69998	0.026	0	8.06886000760201e-103	Suprabasal N	TCF15
2.4057423994043e-107	9.8994	0.026	0	8.06886000760201e-103	Suprabasal N	SIGLEC1
8.56487045536359e-67	3.98992	0.59	0.04	2.87265755072895e-62	Suprabasal N	PLAT
2.13271658036184e-54	10.7728	0.026	0	7.15313141053361e-50	Suprabasal N	LINC01574
2.13271658036184e-54	8.94143	0.026	0	7.15313141053361e-50	Suprabasal N	KCNK4
2.13271658036184e-54	9.14044	0.026	0	7.15313141053361e-50	Suprabasal N	AC074327.1
2.13271658036184e-54	8.97426	0.026	0	7.15313141053361e-50	Suprabasal N	LRRC25
2.18822316004446e-54	8.73645	0.026	0	7.33930047878912e-50	Suprabasal N	ATP6V1B1-AS1
2.18822316004446e-54	8.68833	0.026	0	7.33930047878912e-50	Suprabasal N	ZEB2-AS1
2.18822316004446e-54	8.79945	0.026	0	7.33930047878912e-50	Suprabasal N	THBS2
2.18822316004446e-54	8.38559	0.026	0	7.33930047878912e-50	Suprabasal N	AC004921.1
2.18822316004446e-54	8.70897	0.026	0	7.33930047878912e-50	Suprabasal N	CMKLR1
2.18822316004446e-54	8.85723	0.026	0	7.33930047878912e-50	Suprabasal N	ADGRE1
2.18822316004446e-54	7.84483	0.026	0	7.33930047878912e-50	Suprabasal N	TM6SF2
2.4288774203747e-43	6.64084	0.051	0	8.14645486793673e-39	Suprabasal N	NPIPB11
1.03693543960624e-36	8.63419	0.026	0	3.47788146443935e-32	Suprabasal N	NAT8
1.03693543960624e-36	8.45025	0.026	0	3.47788146443935e-32	Suprabasal N	ITGA4
1.03693543960624e-36	10.1866	0.026	0	3.47788146443935e-32	Suprabasal N	OR51E1
1.03693543960624e-36	9.47305	0.026	0	3.47788146443935e-32	Suprabasal N	MS4A4A
1.03693543960624e-36	10.3808	0.026	0	3.47788146443935e-32	Suprabasal N	AC011444.2
1.05485142274212e-36	8.48161	0.026	0	3.53797167187707e-32	Suprabasal N	AC010890.1
1.05485142274212e-36	8.12155	0.026	0	3.53797167187707e-32	Suprabasal N	TIFAB
1.05485142274212e-36	7.75517	0.026	0	3.53797167187707e-32	Suprabasal N	GUCA1A
1.05485142274212e-36	8.14602	0.026	0	3.53797167187707e-32	Suprabasal N	IRF8
1.07307502458803e-36	7.26317	0.026	0	3.59909363246827e-32	Suprabasal N	RGS18
1.07307502458803e-36	6.74173	0.026	0	3.59909363246827e-32	Suprabasal N	LINC01214
1.07307502458803e-36	7.51451	0.026	0	3.59909363246827e-32	Suprabasal N	AC092954.2
1.07307502458803e-36	6.62257	0.026	0	3.59909363246827e-32	Suprabasal N	NFE4
1.07307502458803e-36	7.76648	0.026	0	3.59909363246827e-32	Suprabasal N	GTSF1
1.07307502458803e-36	8.05623	0.026	0	3.59909363246827e-32	Suprabasal N	FPR3
1.47016175748041e-33	6.72938	0.051	0.001	4.9309225345893e-29	Suprabasal N	PDF
3.03382665771808e-31	8.24427	0.051	0.001	1.01754546099864e-26	Suprabasal N	AL353807.2
5.34776212589199e-31	6.86171	0.103	0.003	1.79363941702418e-26	Suprabasal N	CCL20
6.49047599417642e-31	3.9282	0.615	0.095	2.17690564844677e-26	Suprabasal N	S100A9
7.5404557977928e-28	10.3213	0.026	0	2.52906887457971e-23	Suprabasal N	AHSG
7.6379653438793e-28	7.97999	0.026	0	2.56177357633712e-23	Suprabasal N	ADAMDEC1
7.73672541788445e-28	7.67082	0.026	0	2.59489770515845e-23	Suprabasal N	AL049552.1
7.73672541788445e-28	7.03976	0.026	0	2.59489770515845e-23	Suprabasal N	LINC01303
7.73672541788445e-28	7.53412	0.026	0	2.59489770515845e-23	Suprabasal N	CASS4
7.73672541788445e-28	6.90456	0.026	0	2.59489770515845e-23	Suprabasal N	AL022238.3
7.83675192163632e-28	6.9788	0.026	0	2.62844659451682e-23	Suprabasal N	RAB6D
7.83675192163632e-28	7.50529	0.026	0	2.62844659451682e-23	Suprabasal N	AL161935.3
7.83675192163632e-28	7.05692	0.026	0	2.62844659451682e-23	Suprabasal N	CD163

## Sheet: Goldfarmuren_et_al_2020
p_val	avg_log2FC	pct.1	pct.2	p_val_adj	cluster	gene
0	7.57006	0.98	0.061	0	Ciliated	LRRIQ1
0	8.31335	0.942	0.031	0	Ciliated	DNAH12
0	8.2027	0.925	0.021	0	Ciliated	ARMC3
0	7.79976	0.932	0.028	0	Ciliated	TEKT1
0	8.11719	0.947	0.045	0	Ciliated	SNTN
0	7.71308	0.943	0.041	0	Ciliated	FAM92B
0	7.07037	0.961	0.059	0	Ciliated	FOXJ1
0	7.4495	0.956	0.058	0	Ciliated	C5orf49
0	7.2968	0.942	0.044	0	Ciliated	SAXO2
0	7.39975	0.945	0.049	0	Ciliated	CDHR3
0	7.16796	0.936	0.041	0	Ciliated	CFAP45
0	7.90495	0.964	0.069	0	Ciliated	DNAAF1
0	8.1303	0.939	0.044	0	Ciliated	CAPSL
0	8.0262	0.93	0.036	0	Ciliated	ROPN1L
0	7.86749	0.922	0.03	0	Ciliated	CFAP126
0	7.09502	0.964	0.072	0	Ciliated	ZMYND10
0	7.44141	0.954	0.062	0	Ciliated	CCDC170
0	6.92981	0.945	0.053	0	Ciliated	CFAP157
0	7.38853	0.951	0.059	0	Ciliated	CCDC78
0	7.89424	0.932	0.041	0	Ciliated	TSPAN19
0	7.03833	0.931	0.041	0	Ciliated	CFAP73
0	7.89719	0.915	0.029	0	Ciliated	RSPH4A
0	7.93079	0.935	0.049	0	Ciliated	AL357093.2
0	7.62218	0.916	0.033	0	Ciliated	RSPH9
0	7.52442	0.928	0.045	0	Ciliated	CFAP43
0	7.43207	0.983	0.101	0	Ciliated	PIFO
0	7.66528	0.91	0.028	0	Ciliated	DNAH9
0	8.0748	0.955	0.074	0	Ciliated	C1orf194
0	8.0814	0.901	0.02	0	Ciliated	NEK10
0	6.81409	0.935	0.054	0	Ciliated	EFCAB1
0	7.20406	0.923	0.045	0	Ciliated	CFAP53
0	6.77107	0.957	0.08	0	Ciliated	CCDC17
0	7.74942	0.921	0.044	0	Ciliated	ERICH3
0	7.80592	0.903	0.027	0	Ciliated	C9orf135
0	7.20105	0.939	0.063	0	Ciliated	LDLRAD1
0	7.49364	0.897	0.022	0	Ciliated	CDHR4
0	8.04893	0.895	0.02	0	Ciliated	FAM216B
0	6.88503	0.929	0.054	0	Ciliated	LRRC46
0	7.78557	0.893	0.019	0	Ciliated	ZBBX
0	7.92872	0.909	0.036	0	Ciliated	MORN5
0	6.86805	0.942	0.07	0	Ciliated	DRC3
0	6.48586	0.963	0.092	0	Ciliated	DNALI1
0	5.80163	0.97	0.099	0	Ciliated	MS4A8
0	7.4149	0.891	0.02	0	Ciliated	PRR29
0	7.86967	0.886	0.016	0	Ciliated	TUBA4B
0	7.29237	0.89	0.02	0	Ciliated	SPEF1
0	6.46968	0.934	0.065	0	Ciliated	FANK1
0	7.44094	0.925	0.057	0	Ciliated	DYNLRB2
0	7.48126	0.89	0.024	0	Ciliated	CFAP52
0	7.96621	0.88	0.016	0	Ciliated	DRC1
0	2.88547	0.805	0.211	0	Differentiating.basal	DLK2
0	4.44169	0.781	0.293	0	Differentiating.basal	MMP10
0	2.32942	0.653	0.202	0	Differentiating.basal	DKK3
0	2.38943	0.622	0.208	0	Differentiating.basal	JAG2
0	2.40867	0.616	0.208	0	Differentiating.basal	PDPN
0	2.37255	0.722	0.325	0	Differentiating.basal	C1R
0	2.99875	0.587	0.195	0	Differentiating.basal	THSD4
0	2.86096	0.528	0.147	0	Differentiating.basal	DLL1
0	2.44681	0.572	0.191	0	Differentiating.basal	ELN
0	2.25829	0.569	0.191	0	Differentiating.basal	NGFR
0	2.68399	0.99	0.614	0	Differentiating.basal	BCAM
0	2.7527	0.509	0.138	0	Differentiating.basal	SULT1E1
0	2.4294	0.671	0.307	0	Differentiating.basal	ANOS1
0	2.37019	0.536	0.208	0	Differentiating.basal	C1S
0	1.46559	0.71	0.382	0	Differentiating.basal	EMP3
0	1.39129	0.835	0.515	0	Differentiating.basal	CAVIN1
0	1.73565	0.815	0.497	0	Differentiating.basal	LTB4R
0	1.87079	0.908	0.591	0	Differentiating.basal	IL33
0	2.20093	0.609	0.293	0	Differentiating.basal	TSLP
0	1.83189	0.672	0.357	0	Differentiating.basal	COL7A1
0	2.10729	0.787	0.473	0	Differentiating.basal	IFITM1
0	2.21471	0.529	0.218	0	Differentiating.basal	ITM2A
0	2.19179	0.537	0.231	0	Differentiating.basal	TGFBI
0	1.31733	0.582	0.281	0	Differentiating.basal	COL17A1
0	2.3263	0.433	0.135	0	Differentiating.basal	POSTN
0	1.89206	0.8	0.505	0	Differentiating.basal	EFEMP1
0	1.21113	0.79	0.497	0	Differentiating.basal	FLNA
0	2.28921	0.469	0.178	0	Differentiating.basal	POU3F1
0	1.77702	0.832	0.543	0	Differentiating.basal	TP63
0	2.33198	0.506	0.22	0	Differentiating.basal	FLRT3
0	1.80102	0.65	0.365	0	Differentiating.basal	TNS1
0	3.10841	0.361	0.084	0	Differentiating.basal	NPPC
0	1.5846	0.455	0.179	0	Differentiating.basal	G0S2
0	2.09701	0.457	0.181	0	Differentiating.basal	MARVELD1
0	2.39058	0.411	0.139	0	Differentiating.basal	TPRG1
0	2.01808	0.507	0.236	0	Differentiating.basal	COL18A1
0	1.45321	0.643	0.375	0	Differentiating.basal	BNIP3
0	2.61885	0.482	0.215	0	Differentiating.basal	GPR155
0	1.58308	0.7	0.434	0	Differentiating.basal	FBXO2
0	2.9507	0.337	0.072	0	Differentiating.basal	WNT10A
0	3.08849	0.329	0.067	0	Differentiating.basal	IL2RB
0	1.94001	0.474	0.213	0	Differentiating.basal	LOXL4
0	2.22749	0.385	0.125	0	Differentiating.basal	CDH13
0	1.87281	0.639	0.382	0	Differentiating.basal	HCAR3
0	1.14815	0.511	0.256	0	Differentiating.basal	TGM1
0	2.40196	0.828	0.576	0	Differentiating.basal	CYR61
0	2.01275	0.679	0.43	0	Differentiating.basal	CH25H
0	1.72387	0.456	0.207	0	Differentiating.basal	TP73
0	2.31375	0.455	0.206	0	Differentiating.basal	KCNJ15
0	1.87906	0.403	0.156	0	Differentiating.basal	SERPINE2
0	6.33376	0.877	0.059	0	Ionocyte.tuft	KIT
0	7.90694	0.799	0.009	0	Ionocyte.tuft	HEPACAM2
0	10.8819	0.715	0.002	0	Ionocyte.tuft	FOXI1
0	11.9843	0.587	0.003	0	Ionocyte.tuft	ASCL3
0	7.21972	0.587	0.005	0	Ionocyte.tuft	PROX1
0	7.98098	0.559	0.008	0	Ionocyte.tuft	CLNK
0	10.9582	0.542	0.002	0	Ionocyte.tuft	BSND
0	9.65314	0.531	0.006	0	Ionocyte.tuft	TMPRSS11E
0	12.2068	0.525	0.001	0	Ionocyte.tuft	DGKI
0	10.0498	0.52	0.005	0	Ionocyte.tuft	CLCNKB
0	9.78884	0.52	0.008	0	Ionocyte.tuft	IGF1
0	7.75268	0.514	0.005	0	Ionocyte.tuft	ANK2
0	10.4474	0.508	0.005	0	Ionocyte.tuft	STAP1
0	6.86097	0.52	0.025	0	Ionocyte.tuft	NREP
0	7.79245	0.497	0.008	0	Ionocyte.tuft	PDE1C
0	11.7345	0.469	0.001	0	Ionocyte.tuft	LINC01187
0	11.6489	0.469	0.001	0	Ionocyte.tuft	ATP6V0D2
0	5.70673	0.486	0.024	0	Ionocyte.tuft	NEURL1
0	7.83856	0.475	0.016	0	Ionocyte.tuft	ADGRF5
0	8.13364	0.43	0.005	0	Ionocyte.tuft	SLC35F3
0	11.1665	0.425	0.001	0	Ionocyte.tuft	PTGER3
0	8.62292	0.425	0.003	0	Ionocyte.tuft	RCAN2
0	8.90922	0.425	0.004	0	Ionocyte.tuft	ITIH5
0	10.3073	0.397	0.001	0	Ionocyte.tuft	DDX4
0	11.6574	0.391	0.001	0	Ionocyte.tuft	ATP6V1G3
0	8.89937	0.385	0.003	0	Ionocyte.tuft	CLCNKA
0	6.41689	0.391	0.015	0	Ionocyte.tuft	SCUBE2
0	10.6155	0.352	0.001	0	Ionocyte.tuft	SFTPB
0	6.39573	0.352	0.001	0	Ionocyte.tuft	MAL
0	8.38277	0.341	0.002	0	Ionocyte.tuft	CDH22
0	6.55808	0.346	0.007	0	Ionocyte.tuft	STAC2
0	5.70719	0.346	0.011	0	Ionocyte.tuft	PLCL1
0	8.65941	0.335	0.003	0	Ionocyte.tuft	CDA
0	9.50605	0.313	0.002	0	Ionocyte.tuft	SRARP
0	9.10775	0.307	0.001	0	Ionocyte.tuft	SLC14A1
0	6.49536	0.296	0.009	0	Ionocyte.tuft	PDE11A
0	5.83269	0.274	0.006	0	Ionocyte.tuft	KCNH2
0	6.73737	0.263	0.004	0	Ionocyte.tuft	PNMA6A
0	7.40656	0.257	0.002	0	Ionocyte.tuft	RASL12
0	10.1986	0.251	0.002	0	Ionocyte.tuft	CLDN25
0	7.66377	0.235	0.003	0	Ionocyte.tuft	SULT1C2
0	7.05561	0.235	0.005	0	Ionocyte.tuft	DAB1
0	6.56925	0.218	0.004	0	Ionocyte.tuft	BEST3
0	8.02932	0.207	0.002	0	Ionocyte.tuft	TRPM2
0	10.4521	0.179	0	0	Ionocyte.tuft	AL590637.1
0	9.01747	0.168	0.001	0	Ionocyte.tuft	SMIM24
0	8.40571	0.123	0.001	0	Ionocyte.tuft	ENAM
0	8.40056	0.101	0.001	0	Ionocyte.tuft	MUC19
3.35459704337661e-305	5.98189	0.307	0.01	7.028887184987e-301	Ionocyte.tuft	RET
1.01898108657573e-304	7.18213	0.201	0.004	2.13507107070214e-300	Ionocyte.tuft	AL078639.1
0	1.81943	0.918	0.44	0	KRT8.high	RHOV
0	2.1483	0.776	0.301	0	KRT8.high	ZNF750
0	1.5329	0.835	0.405	0	KRT8.high	NECTIN4
0	2.37252	0.612	0.186	0	KRT8.high	CHP2
0	1.05294	0.763	0.36	0	KRT8.high	FAM3D
0	1.70863	0.655	0.263	0	KRT8.high	NOTCH3
0	1.5242	0.705	0.315	0	KRT8.high	GABRP
0	1.54746	0.827	0.437	0	KRT8.high	FAM3B
0	1.34826	0.843	0.462	0	KRT8.high	CLCA2
0	1.73943	0.673	0.299	0	KRT8.high	SULT2B1
0	1.65141	0.734	0.369	0	KRT8.high	PLAT
0	1.68195	0.792	0.43	0	KRT8.high	UPK1B
0	1.01455	0.75	0.397	0	KRT8.high	BICDL2
0	1.77996	0.723	0.378	0	KRT8.high	LYPD3
0	1.84947	0.527	0.19	0	KRT8.high	SUSD4
0	2.15434	0.565	0.228	0	KRT8.high	CALML3
0	1.32006	0.751	0.418	0	KRT8.high	FAM84A
0	2.13279	0.558	0.226	0	KRT8.high	CLCA4
0	1.71592	0.747	0.416	0	KRT8.high	UNC5B-AS1
0	1.42306	0.657	0.332	0	KRT8.high	COLCA1
0	1.66062	0.559	0.243	0	KRT8.high	FAM83A
0	1.19573	0.774	0.464	0	KRT8.high	RAPGEFL1
0	1.58042	0.556	0.25	0	KRT8.high	SPON2
0	1.08638	0.59	0.287	0	KRT8.high	ERN2
0	1.11111	0.699	0.402	0	KRT8.high	PROM2
0	1.61456	0.497	0.201	0	KRT8.high	CYP4F3
0	1.11248	0.599	0.306	0	KRT8.high	LIPH
0	1.42475	0.804	0.516	0	KRT8.high	IGFBP3
0	1.45696	0.504	0.222	0	KRT8.high	SLC16A9
0	1.16885	0.588	0.308	0	KRT8.high	VTCN1
0	1.10459	0.646	0.37	0	KRT8.high	LURAP1L
0	1.09432	0.596	0.322	0	KRT8.high	SDCBP2
0	1.82973	0.72	0.447	0	KRT8.high	LY6D
0	1.31036	0.886	0.614	0	KRT8.high	B4GALT5
0	1.08656	0.578	0.314	0	KRT8.high	GGT6
0	1.07626	0.868	0.608	0	KRT8.high	SERPINB13
0	1.29952	0.684	0.425	0	KRT8.high	NRARP
0	1.29859	0.582	0.324	0	KRT8.high	HEY1
0	1.01382	0.784	0.527	0	KRT8.high	MTSS1
0	1.21628	0.842	0.585	0	KRT8.high	DUSP5
0	1.00574	0.923	0.666	0	KRT8.high	KLK11
0	1.24332	0.831	0.577	0	KRT8.high	DENND2C
0	1.10287	0.54	0.289	0	KRT8.high	EPHA4
0	1.17305	0.536	0.285	0	KRT8.high	PTK6
0	1.17063	0.53	0.282	0	KRT8.high	OVOL1
0	1.23932	0.535	0.289	0	KRT8.high	METRNL
0	1.345	0.449	0.203	0	KRT8.high	AC008397.1
0	1.50251	0.39	0.149	0	KRT8.high	EGFL6
0	1.16405	0.508	0.269	0	KRT8.high	SEMA3A
0	1.38661	0.442	0.204	0	KRT8.high	HES2
0	4.0696	0.887	0.221	0	Mucus.secretory	CEACAM5
0	3.19947	0.757	0.148	0	Mucus.secretory	FUT6
0	3.67911	0.878	0.276	0	Mucus.secretory	PSCA
0	3.79526	0.886	0.298	0	Mucus.secretory	CEACAM6
0	2.66559	0.795	0.216	0	Mucus.secretory	MLPH
0	3.8829	0.708	0.129	0	Mucus.secretory	ALPL
0	2.23199	0.855	0.287	0	Mucus.secretory	CRACR2B
0	2.15546	0.902	0.338	0	Mucus.secretory	DHRS9
0	3.57745	0.683	0.132	0	Mucus.secretory	CYP2F1
0	3.46803	0.907	0.37	0	Mucus.secretory	PIGR
0	3.63598	0.654	0.117	0	Mucus.secretory	STEAP4
0	3.08153	0.785	0.249	0	Mucus.secretory	TSPAN8
0	3.64967	0.617	0.088	0	Mucus.secretory	ATP10B
0	2.34923	0.808	0.281	0	Mucus.secretory	FUT3
0	2.87883	0.649	0.126	0	Mucus.secretory	CAPN5
0	1.61031	0.781	0.26	0	Mucus.secretory	CLDN3
0	2.7558	0.801	0.29	0	Mucus.secretory	ATP12A
0	2.9165	0.645	0.135	0	Mucus.secretory	TCN1
0	5.39191	0.584	0.078	0	Mucus.secretory	LYPD2
0	2.08493	0.696	0.192	0	Mucus.secretory	BCAS1
0	2.47117	0.953	0.449	0	Mucus.secretory	MUC16
0	2.58556	0.946	0.446	0	Mucus.secretory	FAM3D
0	1.90265	0.856	0.357	0	Mucus.secretory	LIPH
0	2.45559	0.896	0.4	0	Mucus.secretory	MSLN
0	1.92513	0.832	0.342	0	Mucus.secretory	ERN2
0	2.53485	0.81	0.325	0	Mucus.secretory	VSIG2
0	3.68571	0.584	0.1	0	Mucus.secretory	SLC5A8
0	2.11437	0.87	0.386	0	Mucus.secretory	EPS8L1
0	3.1423	0.767	0.284	0	Mucus.secretory	C15orf48
0	2.96129	0.682	0.2	0	Mucus.secretory	LINC00342
0	1.57462	0.892	0.411	0	Mucus.secretory	TMC5
0	3.58441	0.56	0.081	0	Mucus.secretory	CAPN8
0	1.9453	0.789	0.311	0	Mucus.secretory	ARFGEF3
0	2.03722	0.698	0.221	0	Mucus.secretory	TMEM125
0	2.10326	0.775	0.3	0	Mucus.secretory	TTC9
0	2.16697	0.778	0.304	0	Mucus.secretory	SYTL2
0	2.37869	0.744	0.272	0	Mucus.secretory	SPDEF
0	1.67736	0.786	0.315	0	Mucus.secretory	UCP2
0	2.18418	0.684	0.225	0	Mucus.secretory	SMIM31
0	2.32454	0.61	0.153	0	Mucus.secretory	CRYM
0	2.27916	0.595	0.139	0	Mucus.secretory	LYZ
0	2.2265	0.67	0.215	0	Mucus.secretory	KCNE3
0	2.19055	0.645	0.193	0	Mucus.secretory	B3GNT3
0	2.48156	0.749	0.298	0	Mucus.secretory	PI3
0	2.45998	0.657	0.21	0	Mucus.secretory	RIMS1
0	2.48868	0.822	0.38	0	Mucus.secretory	MACC1
0	4.22477	0.606	0.165	0	Mucus.secretory	MUC5B
0	3.11225	0.876	0.439	0	Mucus.secretory	ANKRD36C
0	2.72183	0.6	0.163	0	Mucus.secretory	TGM2
0	1.92375	0.847	0.415	0	Mucus.secretory	CREB3L1
0	12.6401	1	0.002	0	PNEC	SYT1
0	12.2973	1	0.002	0	PNEC	CHGA
0	11.9276	1	0.003	0	PNEC	ASCL1
0	11.0706	1	0.013	0	PNEC	SCG2
0	12.5777	1	0.014	0	PNEC	CALCA
0	13.1629	1	0.016	0	PNEC	GRP
0	10.2293	1	0.016	0	PNEC	CHGB
0	9.65954	1	0.016	0	PNEC	MIAT
0	10.8389	0.986	0.006	0	PNEC	SCG3
0	8.87254	1	0.029	0	PNEC	CACNA1A
0	9.013	0.986	0.017	0	PNEC	TMEM176A
0	11.9526	0.972	0.004	0	PNEC	SCG5
0	8.69465	0.986	0.021	0	PNEC	TMEM176B
0	10.3793	0.972	0.008	0	PNEC	PHGR1
0	7.39977	0.972	0.011	0	PNEC	HEPACAM2
0	12.6783	0.958	0.001	0	PNEC	SCGN
0	9.52389	0.972	0.018	0	PNEC	NEB
0	7.4807	0.972	0.019	0	PNEC	TUBB2B
0	8.99987	0.958	0.007	0	PNEC	SLC29A4
0	11.4816	0.944	0.001	0	PNEC	KIF1A
0	8.34383	0.944	0.006	0	PNEC	PROX1
0	9.66649	0.944	0.007	0	PNEC	HOXB5
0	7.277	0.972	0.038	0	PNEC	DNAJC12
0	10.6083	0.931	0.001	0	PNEC	SCN3A
0	12.2832	0.931	0.004	0	PNEC	GP2
0	7.49827	0.958	0.041	0	PNEC	SLC26A9
0	11.4575	0.917	0.001	0	PNEC	DDC
0	10.0651	0.917	0.002	0	PNEC	ST18
0	10.925	0.917	0.003	0	PNEC	BEX1
0	9.6235	0.931	0.019	0	PNEC	TPH1
0	6.65203	0.944	0.032	0	PNEC	ENTPD8
0	10.2782	0.903	0.001	0	PNEC	PEX5L
0	7.76329	0.903	0.005	0	PNEC	ANK2
0	7.43607	0.917	0.019	0	PNEC	MAOB
0	10.906	0.889	0.001	0	PNEC	CPLX2
0	10.7475	0.889	0.001	0	PNEC	INSM1
0	9.61164	0.889	0.002	0	PNEC	KIF5C
0	9.36893	0.889	0.004	0	PNEC	NRXN1
0	11.2336	0.875	0.002	0	PNEC	SUCNR1
0	7.60031	0.889	0.016	0	PNEC	SYT7
0	10.5954	0.875	0.005	0	PNEC	VGF
0	8.67868	0.875	0.007	0	PNEC	FOXA2
0	7.65259	0.875	0.009	0	PNEC	RET
0	6.36957	0.889	0.025	0	PNEC	NEURL1
0	11.2123	0.847	0.001	0	PNEC	CA6
0	6.20982	0.875	0.03	0	PNEC	TAGLN3
0	7.21275	0.861	0.027	0	PNEC	LY6H
0	12.6384	0.833	0	0	PNEC	ELAVL4
0	10.1743	0.833	0.002	0	PNEC	KCNH6
0	6.7732	0.847	0.02	0	PNEC	MAP2
0	4.80587	0.889	0.107	0	Proliferating.basal	TK1
0	4.70711	0.907	0.142	0	Proliferating.basal	PCLAF
0	5.86154	0.812	0.052	0	Proliferating.basal	MKI67
0	6.00446	0.857	0.101	0	Proliferating.basal	TOP2A
0	4.08768	0.881	0.135	0	Proliferating.basal	ZWINT
0	4.22679	0.878	0.132	0	Proliferating.basal	TYMS
0	6.14031	0.761	0.03	0	Proliferating.basal	PBK
0	5.49919	0.791	0.071	0	Proliferating.basal	NUSAP1
0	3.85975	0.847	0.131	0	Proliferating.basal	MAD2L1
0	5.22	0.772	0.057	0	Proliferating.basal	BIRC5
0	3.91083	0.794	0.096	0	Proliferating.basal	CENPK
0	3.73239	0.794	0.115	0	Proliferating.basal	LMNB1
0	5.33045	0.731	0.054	0	Proliferating.basal	RRM2
0	5.45123	0.744	0.072	0	Proliferating.basal	CENPF
0	2.71573	0.808	0.138	0	Proliferating.basal	CENPM
0	4.6181	0.733	0.063	0	Proliferating.basal	TACC3
0	4.75649	0.785	0.117	0	Proliferating.basal	CDK1
0	3.85406	0.776	0.109	0	Proliferating.basal	CENPU
0	5.57629	0.696	0.03	0	Proliferating.basal	CEP55
0	5.08287	0.718	0.063	0	Proliferating.basal	TPX2
0	4.48216	0.704	0.05	0	Proliferating.basal	MND1
0	4.28021	0.732	0.081	0	Proliferating.basal	PRC1
0	3.41389	0.934	0.285	0	Proliferating.basal	CENPW
0	4.80861	0.698	0.049	0	Proliferating.basal	ANLN
0	4.72711	0.689	0.04	0	Proliferating.basal	ASF1B
0	5.93293	0.688	0.045	0	Proliferating.basal	UBE2C
0	4.93632	0.681	0.048	0	Proliferating.basal	CDKN3
0	5.48675	0.656	0.026	0	Proliferating.basal	CCNA2
0	2.93319	0.798	0.168	0	Proliferating.basal	CENPH
0	4.5033	0.67	0.044	0	Proliferating.basal	RAD51AP1
0	3.35447	0.817	0.191	0	Proliferating.basal	UBE2T
0	4.60705	0.658	0.041	0	Proliferating.basal	FOXM1
0	4.46223	0.69	0.074	0	Proliferating.basal	CDC20
0	3.34883	0.787	0.173	0	Proliferating.basal	KIF20B
0	3.10832	0.718	0.104	0	Proliferating.basal	CDT1
0	4.92224	0.644	0.033	0	Proliferating.basal	SGO1
0	3.01002	0.732	0.125	0	Proliferating.basal	PHF19
0	4.71618	0.65	0.052	0	Proliferating.basal	CLSPN
0	6.03173	0.621	0.025	0	Proliferating.basal	ASPM
0	3.46892	0.702	0.106	0	Proliferating.basal	FANCI
0	3.42983	0.676	0.081	0	Proliferating.basal	BRCA2
0	5.61289	0.619	0.024	0	Proliferating.basal	NUF2
0	4.9511	0.624	0.031	0	Proliferating.basal	PKMYT1
0	4.32858	0.645	0.053	0	Proliferating.basal	KIFC1
0	2.98819	0.732	0.14	0	Proliferating.basal	ORC6
0	3.31721	0.779	0.188	0	Proliferating.basal	DHFR
0	4.59245	0.63	0.04	0	Proliferating.basal	MELK
0	4.87778	0.617	0.028	0	Proliferating.basal	CDCA5
0	4.53917	0.649	0.062	0	Proliferating.basal	KIF11
0	3.42101	0.709	0.123	0	Proliferating.basal	NMU
0	2.54695	0.848	0.305	0	Proteasomal.basal	CAV1
0	2.35381	0.754	0.216	0	Proteasomal.basal	SERPINE2
0	2.59965	0.89	0.358	0	Proteasomal.basal	COL17A1
0	3.02181	0.955	0.428	0	Proteasomal.basal	IGFBP6
0	3.0588	0.688	0.202	0	Proteasomal.basal	FST
0	1.90439	0.671	0.191	0	Proteasomal.basal	CDH13
0	2.09366	0.904	0.471	0	Proteasomal.basal	EMP3
0	2.627	0.916	0.549	0	Proteasomal.basal	KRT14
0	3.12261	0.334	0.046	0	Proteasomal.basal	CAMK2N1
0	1.49523	0.999	0.965	0	Proteasomal.basal	S100A10
0	1.84727	1	0.99	0	Proteasomal.basal	S100A2
6.25427048634252e-307	1.12284	0.992	0.931	1.31045729500335e-302	Proteasomal.basal	TXNDC17
6.63522922461677e-304	1.06714	0.999	0.979	1.39027957943395e-299	Proteasomal.basal	ENO1
1.62011391320716e-303	1.49799	0.959	0.605	3.39462468234296e-299	Proteasomal.basal	CAVIN1
2.95714278144774e-285	3.64725	0.187	0.017	6.19610126996746e-281	Proteasomal.basal	CYP26B1
1.25455474323748e-283	2.48532	0.512	0.13	2.62866855350549e-279	Proteasomal.basal	SLC7A5
1.16450561532076e-282	1.76812	0.986	0.818	2.43998861578158e-278	Proteasomal.basal	KRT6A
9.7102063710385e-274	1.1605	0.998	0.95	2.0345795409237e-269	Proteasomal.basal	KRT5
9.35038345914607e-273	1.24886	0.992	0.938	1.95918584619488e-268	Proteasomal.basal	SH3BGRL3
5.19702227749051e-271	2.06993	0.781	0.321	1.08893207780259e-266	Proteasomal.basal	TGM1
6.32356996723986e-271	1.65583	0.858	0.405	1.32497761523577e-266	Proteasomal.basal	FSCN1
2.47592514556773e-264	1.54945	0.932	0.578	5.18780595750807e-260	Proteasomal.basal	FLNA
1.11877453920475e-254	2.25232	0.652	0.242	2.34416829199572e-250	Proteasomal.basal	COTL1
8.81208801122977e-253	1.93021	0.601	0.187	1.84639680099297e-248	Proteasomal.basal	ADAMTS1
5.52079689807685e-250	4.5567	0.098	0.005	1.15677257405404e-245	Proteasomal.basal	SH2D5
3.49329929256658e-238	1.5516	0.908	0.645	7.31951000771476e-234	Proteasomal.basal	ITGA3
4.60558790678041e-235	1.87481	0.648	0.23	9.65008834107699e-231	Proteasomal.basal	SLC38A5
8.29287094502927e-235	1.97133	0.896	0.586	1.73760524911198e-230	Proteasomal.basal	GJB2
1.90556645530211e-224	2.0568	0.548	0.167	3.99273339379452e-220	Proteasomal.basal	IL1R2
2.04585095811623e-217	1.51226	0.876	0.542	4.28667151254094e-213	Proteasomal.basal	MSN
2.94055218478072e-205	1.30379	0.852	0.447	6.16133899277104e-201	Proteasomal.basal	VSNL1
6.89883682409466e-205	1.83414	0.693	0.302	1.44551327975255e-200	Proteasomal.basal	TUBB6
3.25379193489565e-202	2.40451	0.269	0.048	6.81767024118686e-198	Proteasomal.basal	NRCAM
7.45789628032829e-199	2.13506	0.289	0.056	1.56265300761719e-194	Proteasomal.basal	AEBP1
8.07119202443298e-199	2.77389	0.22	0.034	1.69115686487944e-194	Proteasomal.basal	RGS20
3.98441507521897e-198	1.66964	0.427	0.111	8.34854490710632e-194	Proteasomal.basal	GJA1
2.83919062581399e-192	1.29484	0.662	0.248	5.94895611826806e-188	Proteasomal.basal	CEMIP
1.06331381952568e-180	1.13903	0.94	0.782	2.22796144605215e-176	Proteasomal.basal	PPP1R14B
3.54780015343837e-180	2.53477	0.25	0.047	7.43370566149941e-176	Proteasomal.basal	P3H2
3.74277304001207e-180	1.73998	0.512	0.169	7.84223235073729e-176	Proteasomal.basal	FYB1
9.69338190923066e-179	1.61027	0.894	0.659	2.0310543114411e-174	Proteasomal.basal	ITGA6
7.17080240914866e-177	1.27778	0.967	0.758	1.50249822878892e-172	Proteasomal.basal	FGFBP1
2.63447380325953e-175	1.45175	0.51	0.164	5.52001295996968e-171	Proteasomal.basal	PROCR
9.23408165318256e-175	1.07655	0.995	0.912	1.93481712879134e-170	Proteasomal.basal	TIMP1
1.10038722903279e-170	1.87664	0.41	0.119	2.30564136099241e-166	Proteasomal.basal	CARD10
2.23413524374155e-170	2.51104	0.414	0.121	4.68118357621167e-166	Proteasomal.basal	SERPINE1
1.32071373103094e-169	3.1316	0.143	0.017	2.76729148062913e-165	Proteasomal.basal	CSPG4
1.10650057435265e-166	1.22104	0.821	0.449	2.3184506534411e-162	Proteasomal.basal	EFNB1
1.53421118454978e-166	1.26337	0.806	0.442	3.21463269498714e-162	Proteasomal.basal	FXYD5
9.32632640798696e-166	1.28794	0.741	0.343	1.95414517226551e-161	Proteasomal.basal	CTNNAL1
0	3.01418	0.688	0.085	0	SMG.basal	MIA
0	3.1389	0.602	0.102	0	SMG.basal	FOLR1
0	2.64127	0.665	0.247	0	SMG.basal	G0S2
0	3.25187	0.702	0.288	0	SMG.basal	VIM
0	2.66964	0.922	0.545	0	SMG.basal	KRT14
0	2.452	0.792	0.46	0	SMG.basal	FOXC1
0	4.33582	0.363	0.032	0	SMG.basal	MMP2
0	4.15403	0.354	0.041	0	SMG.basal	FXYD6
0	3.88651	0.348	0.042	0	SMG.basal	LINC01436
0	3.80136	0.318	0.049	0	SMG.basal	IRX1
0	5.08833	0.258	0.012	0	SMG.basal	CLDN11
0	5.56719	0.268	0.03	0	SMG.basal	SFRP1
0	3.82135	0.248	0.031	0	SMG.basal	COL14A1
0	5.20125	0.19	0.019	0	SMG.basal	CHI3L2
0	5.20508	0.166	0.009	0	SMG.basal	IRX4
0	5.15039	0.165	0.008	0	SMG.basal	LAMA1
0	2.17897	0.993	0.891	0	SMG.basal	CLU
0	8.04645	0.099	0.001	0	SMG.basal	EDN3
0	6.6448	0.099	0.002	0	SMG.basal	SLC27A6
3.35195955732672e-307	4.25396	0.258	0.04	7.02336086046668e-303	SMG.basal	COL9A3
5.78939997663152e-306	1.43139	0.938	0.815	1.2130529771036e-301	SMG.basal	NFIB
7.60022640567685e-305	2.04101	0.66	0.265	1.59247543878147e-300	SMG.basal	SOX9
2.40815435105387e-303	4.81042	0.265	0.043	5.04580581176318e-299	SMG.basal	NNMT
5.09935321408919e-296	4.04434	0.168	0.017	1.06846747894811e-291	SMG.basal	PAK3
3.26892000001147e-290	7.83476	0.058	0.001	6.84936807602402e-286	SMG.basal	KANK4
2.93682084496013e-289	2.09728	0.69	0.306	6.15352071644495e-285	SMG.basal	CAV1
1.11919654182109e-285	2.04755	0.791	0.475	2.34505251407772e-281	SMG.basal	TFCP2L1
4.35870430561545e-275	2.58491	0.437	0.125	9.13279313155606e-271	SMG.basal	RUNX3
4.81907391446391e-266	4.54723	0.151	0.015	1.00974055729762e-261	SMG.basal	COL4A2
5.75353052533695e-265	2.57627	0.522	0.19	1.20553725097385e-260	SMG.basal	HTRA1
3.52879195895456e-261	1.23433	0.931	0.68	7.3938777915975e-257	SMG.basal	IGFBP7
1.38984014592163e-260	1.811	0.774	0.505	2.91213205774959e-256	SMG.basal	PYGB
7.83646983220058e-248	2.39809	0.626	0.272	1.64197552394099e-243	SMG.basal	LGALS1
6.02903929398779e-233	4.10958	0.107	0.008	1.26326460326926e-228	SMG.basal	SLC6A1
5.25854348864682e-231	3.61423	0.162	0.02	1.10182261717617e-226	SMG.basal	SPINK2
5.46271223512167e-231	1.88386	0.669	0.332	1.14460209462504e-226	SMG.basal	BHLHE41
3.07138396115099e-225	5.02261	0.081	0.004	6.43547081379966e-221	SMG.basal	ZNF521
5.05143942111464e-222	2.63806	0.503	0.189	1.05842810190615e-217	SMG.basal	CHI3L1
2.30523808062533e-219	2.13709	0.582	0.263	4.83016535033425e-215	SMG.basal	ANKH
6.87336132039733e-218	4.76456	0.093	0.006	1.44017539746285e-213	SMG.basal	GLT8D2
2.44276166009933e-217	1.19192	0.864	0.602	5.11831850640613e-213	SMG.basal	SAA1
1.12936416544682e-213	1.11973	0.926	0.778	2.36635673586072e-209	SMG.basal	FHL2
2.70059102428056e-210	1.00456	0.942	0.796	5.65854837317505e-206	SMG.basal	LAMB3
5.64112303772115e-210	1.42747	0.859	0.609	1.18198451009371e-205	SMG.basal	SELENOM
4.77526797011254e-209	1.34688	0.934	0.858	1.00056189777768e-204	SMG.basal	TOB1
2.90909876022247e-205	5.18187	0.084	0.005	6.09543463229414e-201	SMG.basal	MOXD1
1.55908038091013e-201	3.41218	0.224	0.044	3.266741122121e-197	SMG.basal	CCDC3
1.74850312018283e-198	1.72624	0.719	0.45	3.66363858771908e-194	SMG.basal	TINAGL1
1.21128537813699e-191	2.99436	0.236	0.05	2.53800625281043e-187	SMG.basal	CCDC8
8.6303385443776e-191	2.84944	0.276	0.068	1.80831483520344e-186	SMG.basal	SGCE
0	4.82813	0.937	0.111	0	SMG.secretory	FOLR1
0	4.21621	0.917	0.1	0	SMG.secretory	MIA
0	4.80716	0.962	0.165	0	SMG.secretory	TCN1
0	3.01411	0.897	0.129	0	SMG.secretory	PROM1
0	7.47249	0.812	0.044	0	SMG.secretory	DMBT1
0	5.30066	0.798	0.069	0	SMG.secretory	PIP
0	4.73044	0.773	0.061	0	SMG.secretory	LRRC26
0	4.23048	0.862	0.192	0	SMG.secretory	MUC5B
0	3.1734	0.808	0.153	0	SMG.secretory	STEAP4
0	5.16276	0.842	0.189	0	SMG.secretory	MMP7
0	4.17627	0.694	0.064	0	SMG.secretory	GLYATL2
0	4.33434	0.745	0.122	0	SMG.secretory	CCL28
0	3.00939	0.757	0.156	0	SMG.secretory	ST3GAL4
0	3.21711	0.994	0.406	0	SMG.secretory	PIGR
0	4.94046	0.64	0.06	0	SMG.secretory	AZGP1
0	1.95939	0.664	0.086	0	SMG.secretory	SAA4
0	4.1802	0.597	0.046	0	SMG.secretory	SLC5A1
0	6.50953	0.547	0.014	0	SMG.secretory	AL049839.2
0	2.8918	0.63	0.098	0	SMG.secretory	PPP1R9A
0	4.05973	0.628	0.098	0	SMG.secretory	TF
0	3.59699	0.583	0.069	0	SMG.secretory	NOXO1
0	4.6094	0.534	0.033	0	SMG.secretory	SLCO2A1
0	3.73439	0.549	0.055	0	SMG.secretory	C16orf89
0	4.22675	0.528	0.035	0	SMG.secretory	ANPEP
0	4.55005	0.988	0.501	0	SMG.secretory	RARRES1
0	8.37152	0.524	0.046	0	SMG.secretory	STATH
0	4.59218	0.449	0.021	0	SMG.secretory	AC080013.4
0	4.34403	0.425	0.03	0	SMG.secretory	C2
0	3.86722	0.419	0.03	0	SMG.secretory	DDIT4L
0	4.24118	0.411	0.022	0	SMG.secretory	NCCRP1
0	3.54487	0.409	0.021	0	SMG.secretory	CHI3L2
0	4.65779	0.389	0.019	0	SMG.secretory	KDR
0	5.36675	0.366	0.009	0	SMG.secretory	SERPINA3
0	4.9309	0.387	0.037	0	SMG.secretory	MGP
0	3.74201	0.332	0.019	0	SMG.secretory	RNF150
0	4.05748	0.304	0.015	0	SMG.secretory	INHBA
0	3.75068	0.279	0.014	0	SMG.secretory	SYT7
0	5.32928	0.253	0.005	0	SMG.secretory	CSGALNACT1
0	7.14723	0.249	0.002	0	SMG.secretory	SMPX
0	8.52583	0.221	0.007	0	SMG.secretory	PRR4
0	7.4569	0.211	0.001	0	SMG.secretory	AP000851.1
0	4.10379	0.204	0.009	0	SMG.secretory	ATP6V1B1
0	4.28431	0.18	0.007	0	SMG.secretory	SLC24A3
0	5.85404	0.16	0.003	0	SMG.secretory	SLCO4A1-AS1
0	6.15941	0.134	0.002	0	SMG.secretory	KIRREL3
0	5.64511	0.13	0.003	0	SMG.secretory	TACR1
0	7.0023	0.105	0.001	0	SMG.secretory	ADGRE3
0	6.468	0.079	0.001	0	SMG.secretory	CCDC129
0	9.12885	0.067	0	0	SMG.secretory	SMR3A
0	6.61903	0.067	0	0	SMG.secretory	GPR12

## Sheet: Travaglini_et_al_2020
p_val	avg_log2FC	pct.1	pct.2	p_val_adj	cluster	gene
3.16954119809149e-89	4.385	0.981	0.472	8.39452986314531e-85	Basal	KRT17
1.9224410594471e-77	1.85733	1	0.982	5.09158514594566e-73	Basal	UBC
3.05197499337441e-77	3.7434	0.799	0.208	8.08315576995213e-73	Basal	SOD3
4.22077505485649e-74	2.40534	0.987	0.502	1.11787227327874e-69	Basal	MIR205HG
6.68222296938063e-64	2.75009	0.874	0.402	1.76978675344046e-59	Basal	LAMB3
7.77535332201978e-64	3.18712	0.887	0.408	2.05930232733694e-59	Basal	ERRFI1
1.25520227210399e-63	1.08821	1	0.986	3.32440321766743e-59	Basal	EIF1
1.78161307915791e-62	2.66729	0.918	0.457	4.71860224014973e-58	Basal	TNFRSF12A
5.85888355612902e-61	3.29196	0.66	0.149	1.55172530984077e-56	Basal	DLK2
1.70130949548009e-60	3.55402	0.874	0.447	4.50591819877903e-56	Basal	IER3
2.7638906552442e-58	3.18515	0.799	0.29	7.32016440041427e-54	Basal	DST
7.57144838994592e-57	2.86544	0.862	0.432	2.00529810607718e-52	Basal	MYC
1.39119026770782e-56	2.45616	0.969	0.468	3.68456742402416e-52	Basal	S100A2
2.85413003422006e-53	1.10633	1	0.94	7.55916339563183e-49	Basal	HNRNPA1
1.4460551528483e-52	3.74256	0.635	0.184	3.82987707231871e-48	Basal	TINAGL1
3.81193350918833e-52	1.98604	0.987	0.828	1.00959058990853e-47	Basal	JUNB
6.01713496028012e-52	1.88099	0.95	0.501	1.59363819423019e-47	Basal	KRT15
9.60662852198466e-52	2.10273	0.925	0.591	2.54431556404764e-47	Basal	SERPINF1
2.20716029763639e-51	1.70931	0.956	0.705	5.84566404828999e-47	Basal	LDHA
5.26155142871127e-51	1.99271	0.868	0.329	1.39352189589418e-46	Basal	KRT5
2.939508468665e-50	1.12335	0.994	0.975	7.78528817925925e-46	Basal	DDX5
3.46536823443853e-48	2.70975	0.761	0.331	9.17802776891045e-44	Basal	FHL2
3.53673307285146e-47	2.63563	0.843	0.476	9.36703754344709e-43	Basal	SFN
3.77188573961828e-47	1.734	0.981	0.895	9.98983938137902e-43	Basal	LMNA
6.40975140287319e-47	1.86708	0.987	0.904	1.69762265905096e-42	Basal	ZFP36
1.08821784941116e-45	1.78476	0.937	0.702	2.88214497416545e-41	Basal	ETS2
2.75794929436252e-45	1.76267	0.975	0.903	7.30442870611914e-41	Basal	TSC22D1
9.56682727089804e-45	2.41649	0.786	0.379	2.53377420269735e-40	Basal	PRNP
1.46804945220381e-44	2.27343	0.824	0.478	3.88812897416179e-40	Basal	STK17A
4.81231446905928e-44	1.83756	0.874	0.622	1.27454148713035e-39	Basal	MPZL2
2.15660718537069e-43	1.91413	0.95	0.878	5.71177413045427e-39	Basal	FOS
2.90886382569409e-43	1.84504	0.931	0.752	7.7041258423508e-39	Basal	MCL1
7.28303910162526e-43	1.65442	0.956	0.615	1.92891290606545e-38	Basal	BCAM
4.99044406697128e-42	1.88724	0.931	0.642	1.32171911113734e-37	Basal	IFITM1
2.09283408363586e-41	1.28363	0.95	0.815	5.54287107050957e-37	Basal	EIF3L
3.81855115053639e-41	3.23582	0.61	0.213	1.01134327221956e-36	Basal	ARG2
7.98180558321345e-41	1.02242	1	0.982	2.11398120871408e-36	Basal	ACTG1
7.43525022007951e-40	2.21616	0.855	0.516	1.96922602078806e-35	Basal	SOCS3
8.27044184515285e-39	2.70921	0.654	0.254	2.19042652268873e-34	Basal	IL33
2.66918103034589e-37	2.4549	0.83	0.536	7.06932595887109e-33	Basal	ZFP36L2
1.24647791185464e-36	3.46013	0.522	0.161	3.30129674954701e-32	Basal	PIM1
2.85021046602032e-36	1.86263	0.962	0.875	7.54878241925481e-32	Basal	DUSP1
9.9469423212085e-35	1.3275	0.881	0.619	2.63444767377207e-30	Basal	TUBB
1.14607967547604e-34	1.81671	0.792	0.405	3.0353920204983e-30	Basal	MYL9
2.05833934074761e-34	3.00774	0.597	0.234	5.45151174397006e-30	Basal	ADRB2
2.30728553882739e-34	1.23459	1	0.922	6.11084574958434e-30	Basal	CLU
5.84115365414092e-34	2.07506	0.881	0.661	1.54702954529922e-29	Basal	ID1
9.86651922180989e-34	3.97543	0.34	0.061	2.61314761589635e-29	Basal	JAM3
9.40300090861871e-33	2.16479	0.774	0.48	2.49038479064767e-28	Basal	SERTAD1
1.11871969477491e-32	4.07403	0.296	0.043	2.96292911161135e-28	Basal	KRT16P1
1.90918176061676e-197	4.37291	0.916	0.072	5.05646789299349e-193	Ciliated	SPAG17
8.98853074923526e-195	4.0392	0.95	0.083	2.38061236893496e-190	Ciliated	DNAH12
5.17983626592921e-192	3.85857	0.969	0.099	1.37187963503135e-187	Ciliated	FAM92B
7.36027278347357e-190	4.46772	0.908	0.083	1.94936824670298e-185	Ciliated	ERICH3
5.98637459964759e-187	3.86225	0.977	0.119	1.58549131271667e-182	Ciliated	CCDC78
1.34808954394207e-184	3.82876	0.966	0.112	3.57041515713056e-180	Ciliated	CCDC170
2.66592204529593e-184	3.68476	0.985	0.12	7.06069453696627e-180	Ciliated	SNTN
3.87569066295196e-183	4.07461	0.92	0.094	1.02647667208283e-178	Ciliated	TEKT1
3.00210275351946e-182	4.26903	0.977	0.16	7.9510691426963e-178	Ciliated	C11orf88
1.87866659601729e-181	3.84568	0.935	0.1	4.9756484795518e-177	Ciliated	FAM81B
2.34052118464793e-181	3.585	0.943	0.094	6.19887035754004e-177	Ciliated	C9orf135
2.40989220638081e-180	3.849	0.924	0.092	6.38259950859957e-176	Ciliated	WDR38
4.56943849866841e-179	3.70761	0.985	0.139	1.21021578637233e-174	Ciliated	C1orf194
7.96784343655472e-179	4.3882	0.87	0.08	2.11028333417152e-174	Ciliated	CCDC173
4.17533595545336e-178	3.76262	0.989	0.15	1.10583772780182e-173	Ciliated	PIFO
6.09808126933154e-178	3.71173	0.958	0.119	1.61507682418246e-173	Ciliated	DYNLRB2
1.2140670706873e-176	3.9406	0.981	0.168	3.21545663671532e-172	Ciliated	LRRIQ1
3.00101582368277e-176	3.60701	0.939	0.105	7.94819040902382e-172	Ciliated	LRRC46
6.72731633030821e-176	3.81207	0.912	0.09	1.78172973008213e-171	Ciliated	CFAP43
8.89500558708266e-176	3.55986	0.95	0.111	2.35584222973884e-171	Ciliated	CFAP126
9.02733639017135e-176	3.8835	0.969	0.155	2.39089004293688e-171	Ciliated	C5orf49
1.05544627146299e-175	3.59468	0.939	0.103	2.79534944996973e-171	Ciliated	EFCAB1
2.17704013842524e-175	3.98808	0.844	0.061	5.76589080661925e-171	Ciliated	ANKRD66
2.38974490916447e-175	3.61299	0.95	0.114	6.32923939192211e-171	Ciliated	MORN5
7.31492246021104e-175	3.60228	0.908	0.084	1.93735721358689e-170	Ciliated	FAM216B
1.27509171559149e-174	3.53871	0.981	0.137	3.37708040874406e-170	Ciliated	FAM183A
2.88765470698714e-174	3.82344	0.882	0.079	7.64795349145545e-170	Ciliated	C11orf97
3.58425828593803e-174	3.57576	0.962	0.124	9.49290807030688e-170	Ciliated	CDHR3
4.88772396959982e-174	3.58203	0.927	0.099	1.29451369334851e-169	Ciliated	LDLRAD1
7.06352211951594e-174	3.67669	0.92	0.099	1.8707738333538e-169	Ciliated	CFAP53
2.51550389476014e-173	4.0464	0.87	0.08	6.66231206527224e-169	Ciliated	ARMC3
1.95057715177097e-172	3.86183	0.92	0.111	5.16610358646542e-168	Ciliated	CCDC153
4.37838460505162e-171	4.04261	0.874	0.089	1.15961516264792e-166	Ciliated	PRR29
1.1047224881606e-170	3.44808	0.966	0.129	2.92585750989336e-166	Ciliated	CAPSL
1.25602994579923e-169	3.88021	0.866	0.082	3.32659531144926e-165	Ciliated	CFAP52
1.38829183251034e-169	3.89706	0.866	0.083	3.67689091840363e-165	Ciliated	C6orf118
3.00504734120654e-169	3.59182	0.901	0.092	7.95886788318551e-165	Ciliated	RSPH9
3.39919421835624e-168	3.66055	0.92	0.108	9.00276588731651e-164	Ciliated	CCDC17
5.30602187854322e-168	3.36474	0.927	0.101	1.40529989453217e-163	Ciliated	ROPN1L
5.54193145490453e-168	3.46258	0.973	0.143	1.46778054583146e-163	Ciliated	ZMYND10
1.19746965710324e-167	4.0408	0.87	0.092	3.17149838683793e-163	Ciliated	TEKT2
1.65540674638849e-167	4.15737	0.828	0.072	4.38434476780991e-163	Ciliated	CCDC39
6.98527321661285e-167	3.40326	0.889	0.086	1.85004961141991e-162	Ciliated	AKAP14
8.14578999325918e-167	4.13227	0.832	0.072	2.15741247971469e-162	Ciliated	CATSPERD
2.80951392646024e-166	4.25229	0.947	0.166	7.44099763422995e-162	Ciliated	C2orf40
3.24654252778366e-166	3.72911	0.92	0.123	8.59846788483501e-162	Ciliated	MNS1
6.7212100227029e-166	3.79147	0.851	0.077	1.78011247451286e-161	Ciliated	TUBA4B
3.86829379666124e-165	3.63821	0.874	0.09	1.02451761204573e-160	Ciliated	DYDC2
6.0948653478613e-165	3.82346	0.885	0.103	1.61422508738106e-160	Ciliated	SPAG6
7.8542257909607e-165	3.54694	0.878	0.086	2.08019170073594e-160	Ciliated	DRC1
1.33286256796513e-171	4.64764	0.839	0.108	3.53008651125564e-167	Club	SFTA1P
5.64778069404141e-166	3.64901	0.994	0.389	1.49581471681687e-161	Club	HOPX
1.98205579396291e-164	4.19551	1	0.842	5.24947477031078e-160	Club	SFTPB
5.60464589024497e-160	4.13899	0.926	0.249	1.48439046403138e-155	Club	SFTA2
3.1324398219286e-156	3.96428	0.985	0.457	8.29626686837789e-152	Club	RNASE1
2.05525735544111e-146	4.88318	0.988	0.857	5.44334910588579e-142	Club	SCGB3A2
6.16293820096073e-144	4.60415	0.741	0.088	1.63225418252445e-139	Club	HSD17B6
1.02343312984851e-120	4.33648	0.649	0.077	2.71056264440379e-116	Club	SUSD2
5.09420009803929e-118	4.70528	0.598	0.055	1.34919889596571e-113	Club	SLC22A31
1.31288431765739e-115	2.97097	0.902	0.459	3.4771741153156e-111	Club	C16orf89
4.74718236569529e-115	3.73898	0.735	0.153	1.2572912495544e-110	Club	AQP4
3.62133849165738e-112	1.44685	0.997	0.977	9.59111499515458e-108	Club	CYB5A
6.65905182897513e-111	2.98733	0.869	0.328	1.76364987690406e-106	Club	ICAM1
5.15085592847104e-108	4.49396	0.598	0.071	1.36420419265555e-103	Club	CRTAC1
3.22985348803251e-107	2.88482	0.863	0.363	8.55426696305411e-103	Club	GPRC5A
8.16750379011837e-104	1.71915	0.994	0.964	2.16316337881285e-99	Club	CD74
1.02811829795339e-102	3.75014	0.643	0.106	2.72297131212956e-98	Club	RGS16
2.78867929104323e-102	2.12637	0.964	0.751	7.385817102328e-98	Club	HLA-DRB1
6.09537929184796e-101	3.10428	0.798	0.231	1.61436120544593e-96	Club	CAV1
8.33256031740748e-100	3.20156	0.908	0.558	2.20687860006537e-95	Club	FABP5
5.63822271760234e-98	3.86384	0.789	0.299	1.49328328675698e-93	Club	C8orf4
6.79755874022336e-98	4.13912	0.842	0.416	1.80033343234816e-93	Club	SFTPD
2.19571419817186e-97	2.07732	0.955	0.703	5.81534905385818e-93	Club	FOLR1
8.14542810021743e-97	3.21627	0.783	0.282	2.15731663234259e-92	Club	STEAP4
4.19916575617801e-95	2.67941	0.845	0.408	1.11214905052375e-90	Club	MALL
3.93755147541714e-90	4.99991	0.452	0.033	1.04286050826423e-85	Club	CTSE
1.42228426177208e-88	2.75201	0.848	0.497	3.76691986730335e-84	Club	HLA-DPB1
4.35686225375771e-87	5.01253	0.429	0.027	1.15391496790773e-82	Club	MS4A15
1.7292905148616e-86	2.15488	0.955	0.916	4.58002592861096e-82	Club	NPC2
9.66455330486963e-85	3.2548	0.929	0.817	2.55965694279472e-80	Club	SFTPA2
4.40067145554561e-78	1.35349	1	0.998	1.16551783500125e-73	Club	TMSB4X
4.2164753813685e-77	1.63244	0.958	0.727	1.11673350475545e-72	Club	MUC1
1.10104374760085e-76	4.7065	0.586	0.14	2.91611436552085e-72	Club	MGP
3.27374947011191e-76	2.68226	0.699	0.227	8.67052547159139e-72	Club	C4BPA
3.53530404641742e-75	2.14228	0.887	0.553	9.36325276693652e-71	Club	CYP2B7P
1.31142317409277e-73	2.16171	0.842	0.515	3.47330427658471e-69	Club	HLA-DRB6
2.46338245461941e-71	1.89714	0.89	0.563	6.52426843105951e-67	Club	HLA-DRB5
5.490020850223e-71	3.74391	0.512	0.098	1.45403202218156e-66	Club	SOCS2
8.11142994118678e-71	1.96253	0.905	0.699	2.14831221992332e-66	Club	JUND
1.35525132094783e-69	2.10994	0.833	0.544	3.58938312353032e-65	Club	SFTA3
1.61903582619491e-69	1.95767	0.872	0.6	4.28801638567723e-65	Club	HLA-DPA1
1.97325860983452e-68	3.12659	0.649	0.229	5.22617542814673e-64	Club	CLIC3
9.7564344333548e-68	1.77596	0.884	0.521	2.58399165967402e-63	Club	FOSB
3.52412954307166e-67	2.3821	0.812	0.55	9.33365709482528e-63	Club	HSD17B11
3.53827093844538e-66	1.14763	1	0.988	9.37111058047259e-62	Club	SLPI
6.57453663339705e-66	3.69959	0.515	0.114	1.74126602735521e-61	Club	PEBP4
9.73476455053448e-66	2.87301	0.554	0.13	2.57825239120906e-61	Club	DLC1
9.99082797470075e-65	1.89983	0.854	0.581	2.64607078909949e-60	Club	PTP4A1
1.30107380926489e-64	1.96881	0.869	0.666	3.44589398383805e-60	Club	SLC34A2
1.74351042363126e-64	3.34363	0.488	0.093	4.6176873569874e-60	Club	DAPK1
7.53776306413791e-45	2.48303	0.789	0.33	1.99637654753693e-40	Differentiating Basal	SERPINB3
1.25108939246646e-39	1.41546	0.995	0.936	3.31351025594741e-35	Differentiating Basal	KRT19
3.76990379945705e-38	2.46415	0.611	0.222	9.98459021286199e-34	Differentiating Basal	CLCA2
1.20049362067782e-35	1.44707	0.8	0.388	3.1795073543652e-31	Differentiating Basal	TSPAN8
1.26933357586506e-35	1.24538	0.989	0.822	3.36182997567861e-31	Differentiating Basal	AQP3
5.30134046365821e-35	1.3709	0.858	0.447	1.40406002179988e-30	Differentiating Basal	PRSS23
2.24198225008357e-34	1.27124	0.889	0.488	5.93788998934634e-30	Differentiating Basal	KLK11
4.69591552369642e-34	1.32911	0.863	0.447	1.243713226451e-29	Differentiating Basal	ADH1C
2.14432306123961e-33	1.61816	0.726	0.322	5.67923962769311e-29	Differentiating Basal	FAM3D
1.78038979693976e-32	1.75039	0.8	0.469	4.71536237719496e-28	Differentiating Basal	DDIT4
5.42731804254659e-32	1.26421	0.905	0.579	1.43742518356846e-27	Differentiating Basal	RHOC
6.94783246530317e-32	1.39936	0.932	0.631	1.84013342843554e-27	Differentiating Basal	AQP5
1.8055642869642e-31	1.25696	0.921	0.631	4.78203701402468e-27	Differentiating Basal	TNFSF10
2.16405141902778e-31	1.71655	0.774	0.39	5.73149018329507e-27	Differentiating Basal	SULT2B1
1.40422417505465e-30	1.04552	0.947	0.787	3.71908772763224e-26	Differentiating Basal	LY6E
5.43619023220537e-30	1.12914	0.911	0.594	1.43977498299959e-25	Differentiating Basal	CTSC
2.62343435853352e-29	1.2051	0.889	0.597	6.94816589857604e-25	Differentiating Basal	MDK
2.97570670769308e-28	1.57954	0.705	0.325	7.88115921532513e-24	Differentiating Basal	CSTA
8.78959602137387e-28	1.9082	0.553	0.206	2.32792450626087e-23	Differentiating Basal	SERPINB4
1.01314891201221e-26	1.10658	0.974	0.939	2.68332489346433e-22	Differentiating Basal	KRT8
2.24369438996953e-26	1.91593	0.511	0.186	5.94242459183431e-22	Differentiating Basal	CHP2
2.75584433497371e-26	2.51292	0.379	0.103	7.29885372117786e-22	Differentiating Basal	SERPINB7
3.5873894540992e-24	1.51654	0.595	0.248	9.50120096918173e-20	Differentiating Basal	CLDN10
1.79919300092275e-23	1.14261	0.879	0.644	4.76516266294391e-19	Differentiating Basal	AKR1A1
3.30914255692631e-23	1.87904	0.474	0.174	8.76426406201933e-19	Differentiating Basal	SERPINB13
3.57358292764457e-23	1.06218	0.832	0.473	9.46463438386664e-19	Differentiating Basal	FMO2
4.05807695323214e-23	1.55521	0.716	0.381	1.07478168106353e-18	Differentiating Basal	FOXN3
1.63972646640166e-22	1.88942	0.542	0.238	4.34281554626481e-18	Differentiating Basal	LIME1
5.31988468065813e-22	1.16201	0.779	0.442	1.40897145767231e-17	Differentiating Basal	FAM3B
7.91732347031186e-21	1.19198	0.816	0.513	2.0969031211121e-16	Differentiating Basal	POLD4
2.78827965176788e-20	1.05686	0.858	0.558	7.38475865770723e-16	Differentiating Basal	EPAS1
4.76871232596612e-20	1.5695	0.563	0.267	1.26299345953213e-15	Differentiating Basal	PLLP
1.19519909085252e-19	1.1236	0.742	0.469	3.16548479212291e-15	Differentiating Basal	HS3ST1
1.69973623085774e-19	2.30792	0.447	0.19	4.50175140742673e-15	Differentiating Basal	HEY1
4.88207537521047e-19	1.73735	0.426	0.16	1.29301766312449e-14	Differentiating Basal	FAM107A
1.83439131905705e-18	1.39213	0.589	0.284	4.85838540852259e-14	Differentiating Basal	RHOV
2.43902409765461e-18	1.43501	0.416	0.155	6.45975532263824e-14	Differentiating Basal	UPK1B
2.80977778149897e-18	1.08373	0.621	0.304	7.44169645430001e-14	Differentiating Basal	CREB3L1
6.36837479067387e-18	1.35843	0.611	0.329	1.68666406330998e-13	Differentiating Basal	NAPRT
8.83856071902462e-18	1.03124	0.737	0.417	2.34089280643367e-13	Differentiating Basal	ATP1B3
1.33788468184285e-16	1.00699	0.842	0.58	3.54338757986079e-12	Differentiating Basal	SPINT1
1.33803687239668e-16	1.66111	0.511	0.255	3.54379065654262e-12	Differentiating Basal	FAM84A
4.56490364620031e-16	1.35901	0.626	0.328	1.20901473069615e-11	Differentiating Basal	A4GALT
5.08234803678841e-16	1.25788	0.605	0.329	1.34605987754341e-11	Differentiating Basal	CD82
5.67324630635706e-16	1.13342	0.737	0.493	1.50255928423867e-11	Differentiating Basal	GCHFR
7.27253453767498e-16	1.08463	0.679	0.388	1.92613077230322e-11	Differentiating Basal	SERINC2
1.39164236236202e-15	1.0816	0.711	0.464	3.68576479671582e-11	Differentiating Basal	SLC9A3R1
3.60425730174412e-15	1.33138	0.495	0.243	9.5458754636693e-11	Differentiating Basal	C9orf152
4.13575103406111e-15	1.67302	0.468	0.219	1.09535366137108e-10	Differentiating Basal	BEND5
6.41516373205156e-15	1.30098	0.5	0.241	1.69905611443386e-10	Differentiating Basal	ERN2
3.74963189170139e-110	5.60187	0.855	0.131	9.93090006517113e-106	Goblet	C15orf48
2.75468036506867e-109	5.97558	0.724	0.076	7.29577094688438e-105	Goblet	MUC5AC
4.94849165043693e-107	3.77257	0.91	0.169	1.31060801361822e-102	Goblet	CYP2F1
7.5831819885393e-100	3.6639	0.676	0.061	2.00840574966463e-95	Goblet	FUT6
1.95159125626013e-97	3.3991	0.89	0.177	5.16878944220495e-93	Goblet	CDC42EP5
1.40528905629162e-96	4.22237	0.993	0.35	3.72190806558836e-92	Goblet	S100P
8.96962968216114e-93	3.60316	0.807	0.125	2.37560642132038e-88	Goblet	SPDEF
2.4232160654352e-90	6.71513	0.51	0.034	6.41788774930512e-86	Goblet	LYPD2
8.0430891809183e-88	5.13057	0.972	0.325	2.13021216956621e-83	Goblet	MSMB
6.04707650274911e-87	4.01058	0.959	0.303	1.6015682117531e-82	Goblet	VMO1
1.79623847294085e-86	4.58907	0.993	0.53	4.75733759558385e-82	Goblet	LCN2
8.51112552191156e-86	2.85897	0.979	0.307	2.25417159447828e-81	Goblet	FAM3D
3.3759675518861e-82	3.92019	0.559	0.051	8.94125006117035e-78	Goblet	FAM83D
9.7533360208393e-80	3.48749	0.662	0.089	2.58317104511929e-75	Goblet	CEACAM5
4.70105455303004e-78	3.64392	0.607	0.073	1.24507429837001e-73	Goblet	SERPINB11
1.85272862245982e-77	5.10127	0.593	0.07	4.90695175658483e-73	Goblet	MUC5B
6.0982418610505e-77	2.69784	1	0.948	1.61511935689922e-72	Goblet	WFDC2
2.1637840472102e-76	4.28534	0.448	0.029	5.73078204903621e-72	Goblet	SLC5A8
2.01323134525788e-72	3.4695	0.717	0.13	5.3320432179155e-68	Goblet	UPK1B
2.28896553928356e-71	2.55879	0.986	0.438	6.06232523079251e-67	Goblet	CEACAM6
2.68436719254208e-71	5.64584	0.331	0.011	7.1095465094477e-67	Goblet	ASPG
3.54721737894858e-70	3.93786	0.972	0.516	9.39480522814531e-66	Goblet	BPIFB1
4.93961590181522e-69	2.67398	0.862	0.23	1.30825727159576e-64	Goblet	CLDN10
2.36917969615183e-68	2.4616	0.772	0.148	6.27477242525811e-64	Goblet	FUT2
4.11349448089049e-68	4.47263	0.366	0.019	1.08945901326385e-63	Goblet	GLYATL2
1.27972136974076e-67	2.48373	0.993	0.837	3.38934204775841e-63	Goblet	AGR2
1.48413941472379e-67	3.1129	0.828	0.219	3.93074323989595e-63	Goblet	UBD
2.03968114156682e-66	3.26832	0.648	0.103	5.40209550343973e-62	Goblet	GABRP
3.18402417687467e-66	1.66042	1	0.859	8.43288803245256e-62	Goblet	CYBA
4.98617580181561e-66	2.96268	0.938	0.386	1.32058866111086e-61	Goblet	TSPAN8
8.94964289099889e-63	2.96415	0.821	0.217	2.37031291968105e-58	Goblet	CXCL6
7.00579458614908e-62	2.56781	0.862	0.257	1.85548469614158e-57	Goblet	ST6GAL1
7.77149376188269e-62	3.15834	0.669	0.131	2.05828012283463e-57	Goblet	ALPL
8.33569513750498e-62	3.22706	0.593	0.093	2.20770885716819e-57	Goblet	ATP12A
6.26936973458383e-61	3.15171	0.634	0.113	1.66044257420453e-56	Goblet	PAQR4
8.59009845410331e-61	2.64373	0.662	0.119	2.27508757556926e-56	Goblet	MESP1
8.14413560356194e-60	5.7168	0.276	0.009	2.15697431460338e-55	Goblet	FOXA3
3.43080182041238e-59	2.2867	0.876	0.262	9.08647862136219e-55	Goblet	EPS8L1
4.62424792325936e-59	1.98936	0.979	0.597	1.22473206247524e-54	Goblet	MDK
1.69370586039949e-57	2.07081	0.993	0.635	4.48577997126804e-53	Goblet	AQP5
2.34062016571517e-57	2.85171	0.676	0.141	6.19913250889661e-53	Goblet	CRABP2
3.64968081053037e-57	2.35515	0.917	0.377	9.66617962668968e-53	Goblet	ASS1
4.09383443934103e-57	3.20282	0.579	0.097	1.08425205125947e-52	Goblet	DNAJC12
4.12232167051528e-57	1.91786	0.993	0.851	1.09179689443597e-52	Goblet	XBP1
1.26884666295789e-56	2.6801	0.917	0.382	3.36054038684398e-52	Goblet	CFB
2.4186146611182e-56	2.41619	0.683	0.139	6.40570092997155e-52	Goblet	FUT3
2.55571240845572e-56	2.08672	0.862	0.292	6.76880431379498e-52	Goblet	BACE2
1.09339945887482e-55	2.62249	0.697	0.143	2.89586846682997e-51	Goblet	ANKRD36C
1.80203684380202e-55	1.90554	0.993	0.744	4.77269458080964e-51	Goblet	KRT7
6.21959485734901e-55	2.52159	0.676	0.137	1.64725969796888e-50	Goblet	TGM2
5.35503901413977e-208	10.7246	0.842	0.003	1.41828208289492e-203	Ionocyte	CLDN25
3.49559232412009e-197	10.8356	1	0.008	9.25807627043207e-193	Ionocyte	ASCL3
6.8282666223048e-196	9.37944	0.947	0.006	1.80846641491743e-191	Ionocyte	HEPACAM2
2.17687372239067e-189	9.52964	0.947	0.007	5.76545005375169e-185	Ionocyte	IGF1
1.4675317154099e-182	9.58259	0.789	0.004	3.88675774826311e-178	Ionocyte	TMPRSS11E
1.59655081982351e-182	8.96974	0.947	0.008	4.22846484630256e-178	Ionocyte	CLCNKB
1.82188191098862e-181	9.47892	0.895	0.006	4.82525424125335e-177	Ionocyte	FOXI1
1.84683594063859e-179	10.4822	0.632	0.001	4.8913449887813e-175	Ionocyte	ATP6V0D2
2.97471382477111e-174	9.83564	0.789	0.004	7.87852956490629e-170	Ionocyte	ATP6V1G3
2.17321624824791e-171	10.3423	0.684	0.002	5.75576323348458e-167	Ionocyte	BSND
1.36449697365182e-167	9.83701	0.737	0.004	3.61387023471685e-163	Ionocyte	PTGER3
9.10377718746614e-167	9.99738	0.632	0.001	2.41113538810041e-162	Ionocyte	LINC01187
5.62096888195661e-152	9.50698	0.737	0.005	1.48871360838621e-147	Ionocyte	STAP1
3.8719066989896e-146	9.30251	0.632	0.003	1.02547448922739e-141	Ionocyte	DDX4
4.01504892788271e-125	8.76256	0.684	0.006	1.06338570854974e-120	Ionocyte	SLC35F3
7.57066343830793e-123	8.19748	0.789	0.011	2.00509021163586e-118	Ionocyte	NEURL1
1.7383340415115e-119	8.16949	0.684	0.007	4.60397770894321e-115	Ionocyte	MAL
2.33075984382329e-114	7.69653	0.737	0.01	6.17301744636599e-110	Ionocyte	CLCNKA
1.98277164172659e-111	8.59032	0.632	0.006	5.25137069311287e-107	Ionocyte	CXCR4
5.96054457366108e-104	9.35547	0.421	0.001	1.57865023033414e-99	Ionocyte	TRPM2
7.68533459283279e-104	8.73128	0.421	0.001	2.03546086691176e-99	Ionocyte	CDA
3.86823279675083e-98	7.73714	0.579	0.006	1.02450145621946e-93	Ionocyte	ITIH5
8.03454491252491e-93	5.9941	0.632	0.009	2.12794922008222e-88	Ionocyte	TUBB2B
3.13641139632714e-92	8.15827	0.684	0.012	8.30678558317242e-88	Ionocyte	FAM131C
6.01740051549373e-87	9.16131	0.632	0.011	1.59370852652852e-82	Ionocyte	PCP4
1.17747754238679e-85	5.05035	0.632	0.011	3.11854927101142e-81	Ionocyte	SCG2
7.91492704493191e-84	9.67199	0.316	0.001	2.09626842785022e-79	Ionocyte	TRPM2-AS
1.10323000003187e-81	8.93477	0.263	0	2.9219046550844e-77	Ionocyte	UPB1
2.94816963543287e-81	7.50914	0.526	0.007	7.80822727944396e-77	Ionocyte	GABRB2
9.14315863551395e-80	6.91994	0.421	0.004	2.42156556461587e-75	Ionocyte	C1orf64
1.09326823991578e-77	5.89599	0.579	0.01	2.89552093341694e-73	Ionocyte	PROX1
1.54224866098658e-75	6.76198	0.632	0.014	4.08464557862297e-71	Ionocyte	KIT
6.65358427960676e-73	7.24253	0.474	0.006	1.76220179645385e-68	Ionocyte	LPPR1
1.22145039704427e-70	7.19691	0.526	0.009	3.23501137657175e-66	Ionocyte	RET
2.13207825569724e-70	7.64253	0.579	0.012	5.64680926021415e-66	Ionocyte	LOC100507537
1.35602963613238e-68	6.30936	0.737	0.024	3.59144449129661e-64	Ionocyte	THEMIS2
3.6775496045472e-68	9.7948	0.263	0.001	9.73999012764327e-64	Ionocyte	COL3A1
3.73363852699789e-65	7.62875	0.316	0.002	9.88854163875391e-61	Ionocyte	GPR183
4.89444259534399e-60	7.76308	0.474	0.009	1.29629312137686e-55	Ionocyte	DDX12P
8.03962419302413e-59	9.37185	0.316	0.003	2.12929446752244e-54	Ionocyte	SMIM24
3.0712685106822e-57	6.92706	0.474	0.01	8.1342546505418e-53	Ionocyte	RCAN2
1.73382156310813e-53	7.39099	0.316	0.004	4.59202640989187e-49	Ionocyte	CLNK
1.79265713985219e-53	5.78097	0.684	0.028	4.74785243489854e-49	Ionocyte	SUSD3
1.16361398828743e-52	8.74104	0.211	0.001	3.08183164797927e-48	Ionocyte	ASCL4
4.50693848155681e-51	7.03372	0.263	0.002	1.19366265684032e-46	Ionocyte	NRCAM
9.09749079207223e-50	5.91898	0.684	0.031	2.40947043628033e-45	Ionocyte	PLCG2
9.71092249422422e-50	6.97382	0.579	0.021	2.57193782259528e-45	Ionocyte	FAM43A
1.02989573175952e-49	6.90564	0.579	0.021	2.7276788455651e-45	Ionocyte	BPIFA2
1.14970280113988e-49	8.74566	0.158	0	3.04498786881896e-45	Ionocyte	CHRNA1
1.14970280113988e-49	8.38536	0.158	0	3.04498786881896e-45	Ionocyte	FAM153B
6.3439410119638e-219	7.68024	0.889	0.001	1.68019277701861e-214	Neuroendocrine	DUSP26
1.53502808222064e-209	9.31362	0.778	0.001	4.06552187576138e-205	Neuroendocrine	SLC35D3
1.6491126801633e-205	11.0924	0.667	0	4.36767493341251e-201	Neuroendocrine	INA
1.6491126801633e-205	10.3618	0.667	0	4.36767493341251e-201	Neuroendocrine	GRIA2
6.97227822691731e-200	11.6704	0.889	0.002	1.84660788839905e-195	Neuroendocrine	CHGA
9.00358737126678e-187	10.3448	0.778	0.001	2.38460011528001e-182	Neuroendocrine	DDC
1.97353840146005e-183	11.2757	0.889	0.003	5.22691645626694e-179	Neuroendocrine	SCGN
1.90400366284822e-176	10.8518	0.667	0.001	5.04275370105352e-172	Neuroendocrine	SNAP25
1.90400366284822e-176	10.9394	0.667	0.001	5.04275370105352e-172	Neuroendocrine	CPLX2
1.78564907621744e-171	11.1349	0.556	0	4.72929157836189e-167	Neuroendocrine	RUNDC3A
1.78564907621744e-171	9.76942	0.556	0	4.72929157836189e-167	Neuroendocrine	ACTL6B
3.28678735414809e-154	8.43638	0.667	0.001	8.70505630746121e-150	Neuroendocrine	SYT13
2.18852366196795e-147	11.3491	0.889	0.005	5.79630491872212e-143	Neuroendocrine	CHGB
3.57305301267222e-143	10.0555	0.556	0.001	9.46323090406239e-139	Neuroendocrine	RTBDN
4.30333719888659e-143	9.61173	0.556	0.001	1.13973885712511e-138	Neuroendocrine	KIF1A
1.33271932842944e-140	9.59684	0.778	0.004	3.52970714134538e-136	Neuroendocrine	PTPRN
1.76567600880968e-137	10.0882	0.444	0	4.67639290933245e-133	Neuroendocrine	CRYBA2
1.76567600880968e-137	11.9823	0.444	0	4.67639290933245e-133	Neuroendocrine	NEFM
1.76567600880968e-137	13.1803	0.444	0	4.67639290933245e-133	Neuroendocrine	NEFL
4.06622477825833e-124	8.86428	0.667	0.003	1.07693963252172e-119	Neuroendocrine	SYT4
2.63131184447478e-123	9.19451	0.889	0.007	6.96902942009145e-119	Neuroendocrine	UCHL1
8.16450396973801e-123	10.6793	0.556	0.001	2.16236887638511e-118	Neuroendocrine	CALY
2.90630310081481e-110	11.1617	0.444	0.001	7.69734376250804e-106	Neuroendocrine	ASCL1
2.90630310081481e-110	10.051	0.444	0.001	7.69734376250804e-106	Neuroendocrine	SSTR5-AS1
2.90630310081481e-110	9.93234	0.444	0.001	7.69734376250804e-106	Neuroendocrine	CDK5R2
3.47397397048881e-110	10.6685	0.444	0.001	9.2008200608396e-106	Neuroendocrine	LECT1
3.47397397048881e-110	9.4657	0.444	0.001	9.2008200608396e-106	Neuroendocrine	CTNNA2
3.47397397048881e-110	9.53148	0.444	0.001	9.2008200608396e-106	Neuroendocrine	RALYL
1.33190144004442e-107	8.70874	0.556	0.002	3.52754096395764e-103	Neuroendocrine	LINC01574
1.61351288321343e-103	8.94032	0.333	0	4.27338887119076e-99	Neuroendocrine	CHRNB2
1.61351288321343e-103	11.7851	0.333	0	4.27338887119076e-99	Neuroendocrine	PRAP1
1.61351288321343e-103	10.1899	0.333	0	4.27338887119076e-99	Neuroendocrine	TM4SF5
1.61351288321343e-103	12.4016	0.333	0	4.27338887119076e-99	Neuroendocrine	MIR7-3HG
1.61351288321343e-103	9.74198	0.333	0	4.27338887119076e-99	Neuroendocrine	GDAP1L1
1.61351288321343e-103	9.39006	0.333	0	4.27338887119076e-99	Neuroendocrine	PCSK1
2.84910220225471e-103	7.64145	0.667	0.004	7.54584718267159e-99	Neuroendocrine	PCBP3
1.4577022127042e-101	8.45157	0.889	0.01	3.86072431034708e-97	Neuroendocrine	GNG4
5.62232081821059e-100	8.89465	0.778	0.007	1.48907166870308e-95	Neuroendocrine	APLP1
5.54608618241881e-96	9.12893	0.556	0.003	1.46888092541362e-91	Neuroendocrine	SYT1
2.92916933030523e-93	9.72404	0.889	0.011	7.75790497131341e-89	Neuroendocrine	SCG5
4.12059065590269e-92	9.68959	0.444	0.001	1.09133843521583e-87	Neuroendocrine	MIAT
4.78128706329832e-92	8.6548	0.444	0.001	1.26632387871456e-87	Neuroendocrine	FXYD2
7.46728496076073e-92	8.31065	0.444	0.001	1.97771042185748e-87	Neuroendocrine	STXBP5L
7.83132564786131e-83	8.36213	0.889	0.014	2.07412659783607e-78	Neuroendocrine	SCG2
3.85153697611792e-79	10.0132	0.444	0.002	1.02007956812483e-74	Neuroendocrine	NNAT
4.96999502151396e-79	11.7183	0.444	0.002	1.31630318144797e-74	Neuroendocrine	VTN
4.96999502151396e-79	8.73504	0.444	0.002	1.31630318144797e-74	Neuroendocrine	NOL4
5.93499960280126e-78	8.6746	0.333	0.001	1.57188464480191e-73	Neuroendocrine	PHYHIPL
5.93499960280126e-78	10.6766	0.333	0.001	1.57188464480191e-73	Neuroendocrine	EGR4
5.93499960280126e-78	8.59001	0.333	0.001	1.57188464480191e-73	Neuroendocrine	UNC80
8.85259410374275e-189	7.12894	0.872	0.01	2.34460954837627e-184	Proliferating Basal	PBK
5.31329244899191e-186	7.96136	0.769	0.006	1.40722550511551e-181	Proliferating Basal	KIFC1
2.77599470762227e-185	7.12845	0.872	0.011	7.35222198313757e-181	Proliferating Basal	MKI67
7.19424390594028e-166	6.44334	0.897	0.017	1.90539549848828e-161	Proliferating Basal	BIRC5
3.39464929907512e-164	6.99471	0.795	0.011	8.99072866860045e-160	Proliferating Basal	AURKB
6.97069120985992e-161	6.77648	0.718	0.007	1.8461875669314e-156	Proliferating Basal	CDCA5
1.2112355710861e-155	6.51314	0.744	0.009	3.20795741002154e-151	Proliferating Basal	HMMR
7.70122812138303e-150	6.40886	0.667	0.007	2.0396702679483e-145	Proliferating Basal	GTSE1
1.14761318680632e-145	6.39495	0.718	0.01	3.03945352525655e-141	Proliferating Basal	ASPM
5.11829860887616e-143	5.52105	0.923	0.026	1.35558138656085e-138	Proliferating Basal	ASF1B
2.28070472978081e-142	6.94537	0.667	0.008	6.04044647682448e-138	Proliferating Basal	KIF20A
1.17970078637797e-135	6.50965	0.846	0.022	3.12443753272206e-131	Proliferating Basal	NUSAP1
5.93367120412643e-135	5.59637	0.667	0.009	1.57153281841288e-130	Proliferating Basal	SPC25
2.83399122697625e-134	6.1816	0.667	0.009	7.50582576464659e-130	Proliferating Basal	DEPDC1
1.25427769198587e-133	7.9659	0.59	0.006	3.32195446722458e-129	Proliferating Basal	ESCO2
2.44894604749711e-132	7.25098	0.538	0.004	6.48603360679609e-128	Proliferating Basal	FAM64A
3.1082129494011e-132	7.34407	0.615	0.007	8.23210199648882e-128	Proliferating Basal	HIST1H1B
1.51014384789969e-131	7.17218	0.641	0.009	3.99961598116233e-127	Proliferating Basal	CKAP2L
1.05961209472165e-130	5.56078	0.769	0.017	2.80638263287028e-126	Proliferating Basal	FOXM1
1.74169953931568e-130	5.963	0.744	0.015	4.61289122987759e-126	Proliferating Basal	CCNA2
2.91598462727358e-130	5.97919	0.744	0.015	7.72298528533406e-126	Proliferating Basal	NUF2
6.51172438716487e-130	7.04033	0.564	0.005	1.72463020394062e-125	Proliferating Basal	HJURP
9.61972750623643e-129	6.93602	0.59	0.007	2.54778483002672e-124	Proliferating Basal	CENPA
1.60041387825557e-128	5.98851	0.744	0.016	4.23869615655988e-124	Proliferating Basal	SGOL1
7.08170480237839e-125	6.66472	0.641	0.01	1.87558951690992e-120	Proliferating Basal	NCAPH
1.55968930336768e-124	6.77393	0.59	0.007	4.13083711996931e-120	Proliferating Basal	DIAPH3
2.13777478773892e-122	5.7187	0.769	0.02	5.66189652532653e-118	Proliferating Basal	CDKN3
6.3006974052498e-122	7.18586	0.564	0.007	1.66873970778041e-117	Proliferating Basal	PKMYT1
6.55818645976408e-121	6.43303	0.615	0.009	1.73693568386852e-116	Proliferating Basal	CEP55
2.5239273940025e-120	6.25998	0.821	0.026	6.68462170301561e-116	Proliferating Basal	TOP2A
2.7336752748443e-120	6.52091	0.897	0.034	7.24013896542512e-116	Proliferating Basal	UBE2C
9.90701077703641e-120	5.17017	0.872	0.03	2.62387180429809e-115	Proliferating Basal	PRC1
5.37243998217766e-115	5.98614	0.692	0.016	1.42289072927975e-110	Proliferating Basal	NDC80
1.69296958388196e-114	5.63025	0.692	0.016	4.48382994291137e-110	Proliferating Basal	ANLN
6.95683914961218e-114	6.46008	0.564	0.008	1.84251884877478e-109	Proliferating Basal	KIF2C
3.68547234323575e-111	5.97661	0.769	0.024	9.76097350105987e-107	Proliferating Basal	TACC3
1.47196973735117e-110	5.46011	0.667	0.015	3.89851184937458e-106	Proliferating Basal	KIF23
1.37815655315663e-109	5.31791	0.462	0.004	3.65004763103533e-105	Proliferating Basal	KIF18B
2.07472188704521e-109	6.36806	0.744	0.023	5.49490091783923e-105	Proliferating Basal	RRM2
1.28557759715507e-104	5.06628	0.59	0.012	3.4048522660652e-100	Proliferating Basal	TROAP
2.86322148481993e-103	6.10521	0.564	0.01	7.58324210254559e-99	Proliferating Basal	TTK
2.69812801179738e-98	5.86087	0.564	0.012	7.14599203924535e-94	Proliferating Basal	CDC45
2.86499150024873e-98	6.22814	0.564	0.012	7.58792998840877e-94	Proliferating Basal	DLGAP5
7.00946967676236e-98	4.69353	0.769	0.029	1.85645804389051e-93	Proliferating Basal	RAD51AP1
7.24868764666051e-97	4.72238	0.718	0.025	1.91981492321804e-92	Proliferating Basal	CCNB2
7.55413337260444e-96	5.25608	0.487	0.007	2.00071222373429e-91	Proliferating Basal	CDCA8
2.92678057907637e-94	5.33418	0.718	0.026	7.75157836368377e-90	Proliferating Basal	MND1
1.79672910074855e-93	6.36595	0.564	0.013	4.75863702333253e-89	Proliferating Basal	CDCA3
2.26585825739033e-93	4.65398	0.795	0.035	6.00112559469829e-89	Proliferating Basal	TPX2
2.66437909944122e-93	5.88795	0.462	0.007	7.05660804487006e-89	Proliferating Basal	NCAPG
3.41901945841623e-70	2.27182	0.961	0.32	9.05527303561539e-66	Proximal Basal	KRT5
5.12976080412806e-68	2.25378	0.935	0.278	1.35861714897332e-63	Proximal Basal	IGFBP3
9.70174706919152e-66	2.74003	0.699	0.135	2.56950771127537e-61	Proximal Basal	FAM107A
6.75900214182739e-63	2.49044	0.693	0.135	1.79012171726298e-58	Proximal Basal	DAPL1
7.49782541599698e-62	2.56887	0.967	0.501	1.9857990614268e-57	Proximal Basal	KRT15
9.19996145158003e-62	1.04565	0.993	0.974	2.43660979045097e-57	Proximal Basal	GNB2L1
1.04158429444777e-61	2.07926	0.856	0.222	2.75863600384491e-57	Proximal Basal	ADH7
3.81204045241243e-61	1.88837	1	0.503	1.00961891382143e-56	Proximal Basal	MIR205HG
1.75109526903007e-60	2.59039	0.712	0.156	4.63777582002615e-56	Proximal Basal	SEMA5A
2.8840454231783e-56	2.27544	0.967	0.579	7.63839430328771e-52	Proximal Basal	MT1X
4.10127632140199e-56	2.71583	0.641	0.129	1.08622303372332e-51	Proximal Basal	GYPC
1.06678654461909e-54	2.16349	0.582	0.101	2.82538416342365e-50	Proximal Basal	POSTN
6.54717899093427e-54	2.40156	0.667	0.148	1.73402035574894e-49	Proximal Basal	SNCA
6.81767896994343e-54	3.40988	0.405	0.044	1.80566227518952e-49	Proximal Basal	SNX31
7.90180772124121e-54	1.36703	0.987	0.468	2.09279377497074e-49	Proximal Basal	S100A2
1.41956708128057e-51	1.59385	0.993	0.826	3.75972341477159e-47	Proximal Basal	AQP3
2.78188279733643e-51	1.5962	1	0.442	7.36781658874554e-47	Proximal Basal	PRSS23
1.64328036358586e-50	1.54401	0.928	0.309	4.35222804295715e-46	Proximal Basal	CSTA
1.65502501733407e-50	2.86373	0.444	0.059	4.38333375840927e-46	Proximal Basal	FAM212A
3.21573098240097e-50	1.23577	0.98	0.841	8.51686350688896e-46	Proximal Basal	GAS5
5.31916852235018e-50	2.0778	0.739	0.2	1.40878178314445e-45	Proximal Basal	LGALS7B
1.02427479318495e-49	3.01753	0.431	0.057	2.71279178975034e-45	Proximal Basal	ISLR
1.95296901582052e-49	1.06689	0.993	0.944	5.17243843840064e-45	Proximal Basal	EEF2
5.9217897873668e-49	2.15302	0.739	0.194	1.5683860251841e-44	Proximal Basal	SERPINB4
2.96379533536792e-48	1.7621	0.784	0.212	7.84961194572194e-44	Proximal Basal	CLCA2
1.61380048768894e-47	1.49485	0.974	0.824	4.27415059164416e-43	Proximal Basal	GLUL
3.32705889605524e-47	1.73177	0.667	0.151	8.8117154862023e-43	Proximal Basal	DLK2
1.71897781105398e-46	2.29887	0.654	0.161	4.55271273257648e-42	Proximal Basal	SERPINB13
4.77790055013411e-45	1.31644	0.974	0.586	1.26542696070302e-40	Proximal Basal	SERPINF1
7.15851062028997e-44	1.16582	0.993	0.943	1.8959315377838e-39	Proximal Basal	GAPDH
2.41499730004582e-43	1.68402	0.739	0.205	6.39612034917136e-39	Proximal Basal	GPR87
1.47472406585589e-42	1.81441	0.66	0.175	3.90580668841931e-38	Proximal Basal	CLEC2B
1.68027857755665e-42	1.41085	0.954	0.582	4.45021781265879e-38	Proximal Basal	RHOC
2.86634462741448e-42	1.50997	0.961	0.57	7.59151374570726e-38	Proximal Basal	LMO4
5.29557402894837e-42	2.13868	0.536	0.114	1.40253278156698e-37	Proximal Basal	TNC
1.32902870007982e-41	1.59621	0.882	0.409	3.51993251216141e-37	Proximal Basal	ATP1B3
1.84254099509947e-41	1.03905	0.993	0.896	4.87996982552095e-37	Proximal Basal	SLC25A6
4.3784076977555e-41	1.63799	0.922	0.464	1.15962127875055e-36	Proximal Basal	DDIT4
9.36766928263505e-41	3.54793	0.248	0.018	2.48102720950589e-36	Proximal Basal	SULT1E1
4.20145715233957e-40	1.21555	1	0.937	1.11275592679713e-35	Proximal Basal	KRT19
4.59081494442983e-40	1.31126	0.908	0.329	1.21587733803224e-35	Proximal Basal	SERPINB3
2.22178943272625e-39	1.86856	0.673	0.202	5.88440931257546e-35	Proximal Basal	BEND5
3.58807721818817e-39	1.42498	0.497	0.095	9.50302251237135e-35	Proximal Basal	SNCG
6.65351411290348e-39	1.67325	0.915	0.57	1.76218321280249e-34	Proximal Basal	TSC22D3
6.85109232022021e-39	1.93139	0.654	0.191	1.81451180101032e-34	Proximal Basal	PTPRZ1
7.12206984738959e-39	1.77599	0.725	0.233	1.88628019908113e-34	Proximal Basal	TPM2
9.26314998007808e-39	1.54531	0.902	0.406	2.45334527222368e-34	Proximal Basal	SLC1A5
3.87523697249346e-38	1.98341	0.549	0.131	1.02635651216489e-33	Proximal Basal	OAF
7.65142560456896e-38	5.27037	0.196	0.01	2.02648007137009e-33	Proximal Basal	GAS1
2.64276956234612e-37	1.52498	0.68	0.196	6.99937518587369e-33	Proximal Basal	NSG1
7.78988490206751e-126	4.73789	0.836	0.045	2.06315101631258e-121	Proximal Ciliated	LOC102724094
2.44413087900385e-91	5.06697	0.63	0.035	6.47328063304169e-87	Proximal Ciliated	MUC12
3.42762300129925e-76	3.15696	0.904	0.112	9.07805951894105e-72	Proximal Ciliated	LINC01571
2.58220966173815e-75	3.18267	0.959	0.137	6.8389822891135e-71	Proximal Ciliated	LRRC10B
2.98436051527167e-73	3.68531	0.808	0.094	7.90407882469703e-69	Proximal Ciliated	MRLN
1.2574654768739e-70	3.71901	0.918	0.149	3.33039731550052e-66	Proximal Ciliated	HRASLS2
2.07355730197117e-69	4.07022	0.973	0.2	5.49181651427064e-65	Proximal Ciliated	TMEM190
2.56726833190682e-69	3.14164	0.986	0.172	6.79941017705521e-65	Proximal Ciliated	C1orf189
1.11800975799156e-67	3.20093	0.726	0.076	2.96104884404064e-63	Proximal Ciliated	KLHL6
2.93684708893577e-67	3.68299	0.863	0.131	7.77823951504639e-63	Proximal Ciliated	KRT42P
4.45145948883599e-64	2.99877	0.781	0.096	1.17896904561821e-59	Proximal Ciliated	EPPIN
2.38853833655872e-63	2.91635	0.973	0.179	6.32604378437576e-59	Proximal Ciliated	C22orf15
8.36116812919837e-63	2.84427	1	0.214	2.21445537901819e-58	Proximal Ciliated	ROPN1L
5.66238386514885e-62	3.55577	0.589	0.051	1.49968236668467e-57	Proximal Ciliated	HCG14
4.49797317428309e-61	3.18303	0.973	0.21	1.19128819520888e-56	Proximal Ciliated	CD164L2
1.13453645719878e-60	2.91308	0.822	0.116	3.00481980689097e-56	Proximal Ciliated	OR7E47P
1.71156821218102e-60	2.99343	0.973	0.208	4.53308840996144e-56	Proximal Ciliated	TCTEX1D4
1.50679959494766e-59	2.79755	0.822	0.115	3.99075872721889e-55	Proximal Ciliated	IQUB
1.80206531996727e-59	2.62249	0.986	0.196	4.77276999993333e-55	Proximal Ciliated	FAM216B
2.08448422652117e-59	3.07804	0.863	0.147	5.52075647394132e-55	Proximal Ciliated	EFCAB10
4.97054388202024e-59	2.71048	0.877	0.139	1.31644854715306e-54	Proximal Ciliated	AK7
7.8985758315014e-59	2.86733	0.932	0.181	2.09193780897315e-54	Proximal Ciliated	CTXN1
2.34648804350993e-58	2.68439	0.932	0.172	6.21467358323604e-54	Proximal Ciliated	HAGHL
4.63588918255603e-58	2.62836	0.918	0.158	1.22781524999996e-53	Proximal Ciliated	FHAD1
7.68832577724857e-58	2.54079	0.945	0.177	2.03625308210428e-53	Proximal Ciliated	FAM227A
1.00665759788445e-57	2.94535	0.685	0.079	2.66613264799696e-53	Proximal Ciliated	LRRC74B
1.70808969400584e-57	2.75252	0.959	0.198	4.52387555457446e-53	Proximal Ciliated	TMEM231
1.8658621755714e-57	2.78877	0.959	0.196	4.94173597200085e-53	Proximal Ciliated	AKAP14
2.31912427369105e-57	3.64291	0.452	0.028	6.14220063887075e-53	Proximal Ciliated	MRVI1-AS1
5.42123532317279e-57	2.93746	0.959	0.202	1.43581417534231e-52	Proximal Ciliated	TNFAIP8L1
1.00895684695438e-56	3.28196	0.685	0.084	2.67222220915866e-52	Proximal Ciliated	C15orf26
1.09839425181785e-56	2.96561	0.795	0.119	2.90909717593957e-52	Proximal Ciliated	TEKT4
4.81492729235761e-56	2.90543	0.986	0.252	1.27523349338091e-51	Proximal Ciliated	C11orf70
5.92788458334539e-56	2.57553	1	0.227	1.57000023189903e-51	Proximal Ciliated	CFAP126
9.18658407409163e-56	2.64193	0.945	0.185	2.43306679202317e-51	Proximal Ciliated	SAXO2
9.26180541106188e-56	2.64301	0.904	0.158	2.45298916311974e-51	Proximal Ciliated	KCNRG
9.89877992320295e-56	2.4712	1	0.219	2.6216918626603e-51	Proximal Ciliated	CCDC17
1.43170250813522e-55	2.51511	0.986	0.195	3.79186409279614e-51	Proximal Ciliated	DYDC2
2.09263723437036e-55	2.41348	0.945	0.173	5.5423497152299e-51	Proximal Ciliated	DNAAF3
2.33620721894071e-55	2.57994	0.973	0.203	6.18744481936448e-51	Proximal Ciliated	RSPH9
2.55586017447698e-55	2.72745	1	0.29	6.76919567210229e-51	Proximal Ciliated	C20orf85
3.61447690748862e-55	2.55102	0.986	0.213	9.57294208948361e-51	Proximal Ciliated	LDLRAD1
3.82961893171664e-55	2.73669	0.986	0.246	1.01427457406515e-50	Proximal Ciliated	CAPSL
3.97883654970168e-55	2.69219	0.918	0.182	1.05379486018849e-50	Proximal Ciliated	WDR66
1.42543024640422e-54	2.44744	0.89	0.148	3.77525200760157e-50	Proximal Ciliated	ARMC4
1.42909891828323e-54	2.55505	0.932	0.183	3.78496848507312e-50	Proximal Ciliated	RSPH4A
2.32971665515005e-54	2.50535	0.973	0.213	6.1702545611649e-50	Proximal Ciliated	CCDC42B
4.87840549960761e-54	2.60042	0.973	0.213	1.29204569657108e-49	Proximal Ciliated	C9orf135
4.92967211935248e-54	2.69161	0.89	0.169	1.3056236608105e-49	Proximal Ciliated	NPHP1
5.85935502906498e-54	2.43772	0.945	0.187	1.55185017944786e-49	Proximal Ciliated	CCDC113
5.67797658280822e-232	6.15718	0.87	0.002	1.50381209795676e-227	Serous	S100B
2.15983690029425e-206	9.41968	0.783	0.002	5.72032803042931e-202	Serous	LPO
7.05635353695156e-188	9.63429	0.652	0.001	1.86887523426162e-183	Serous	LOC644838
6.67331327924315e-140	8.2456	1	0.021	1.76742702200755e-135	Serous	S100A1
7.12399718279657e-125	10.305	0.609	0.005	1.88679065386367e-120	Serous	PRB1
6.0627825917409e-119	7.09893	0.913	0.021	1.60572796942258e-114	Serous	SERPINA3
2.85751873235003e-108	7.89262	0.391	0.001	7.56813836262905e-104	Serous	NPY1R
3.43199952667794e-102	6.8259	0.565	0.006	9.08965074640652e-98	Serous	TTYH1
4.9804258672184e-96	7.95702	0.522	0.006	1.31906579093279e-91	Serous	CRISP3
4.82005900554892e-94	9.14794	0.304	0	1.27659262761963e-89	Serous	PRB2
4.39799309315441e-89	7.29813	0.435	0.004	1.16480847072195e-84	Serous	PKDCC
2.23422468503537e-83	7.64913	0.391	0.003	5.91734407831618e-79	Serous	GGTA1P
4.77253405130163e-83	8.59712	0.652	0.015	1.26400564348724e-78	Serous	ODAM
3.22414511307006e-82	9.13793	0.304	0.001	8.53914833196605e-78	Serous	SMR3A
8.02535872470572e-81	10.3579	0.261	0	2.12551625823831e-76	Serous	MUC7
1.88212204689321e-79	5.11424	0.565	0.011	4.98480024119667e-75	Serous	SLC13A2
1.02590824760049e-78	7.5724	0.957	0.047	2.71711799376991e-74	Serous	TCN1
4.96732682651122e-75	8.33295	1	0.056	1.3155965100015e-70	Serous	DMBT1
2.05897876392589e-69	6.12333	0.957	0.055	5.45320525625771e-65	Serous	PPP1R1B
3.23062853713133e-69	7.8819	0.261	0.001	8.55631968059234e-65	Serous	SLCO1A2
4.04396293752874e-69	6.91732	0.261	0.001	1.07104358400449e-64	Serous	ROPN1
5.76295886733202e-67	4.39857	0.826	0.037	1.52631965601289e-62	Serous	KCNN4
2.02960662381088e-64	4.57432	0.739	0.03	5.37541314316312e-60	Serous	MIA
1.35291927764082e-60	11.8336	0.261	0.001	3.58320670683171e-56	Serous	PRB4
1.00169835820739e-59	6.82944	0.304	0.003	2.65299810171228e-55	Serous	SLCO4A1-AS1
1.99965076644824e-59	5.33655	0.522	0.014	5.29607505493815e-55	Serous	HSD17B2
5.03477542184142e-59	11.1739	0.826	0.048	1.3334602704747e-54	Serous	PRB3
8.07489714560843e-55	6.82016	1	0.087	2.13863650901439e-50	Serous	AZGP1
2.0512282121084e-54	7.7662	0.174	0	5.43267791976909e-50	Serous	CCDC129
9.43485126963247e-54	4.96471	0.522	0.017	2.49882035876216e-49	Serous	TESC
1.36099896410337e-51	11.4422	1	0.096	3.60460575642777e-47	Serous	PRR4
1.55572224650466e-50	5.2007	0.435	0.012	4.12033036986759e-46	Serous	RTN1
2.41131778060476e-50	10.8824	0.87	0.069	6.38637514193171e-46	Serous	C6orf58
3.96758591341329e-43	6.08648	0.391	0.012	1.05081512916751e-38	Serous	PADI2
3.20584843148815e-41	7.62508	0.13	0	8.49068957079636e-37	Serous	NRG3
3.20584843148815e-41	7.5901	0.13	0	8.49068957079636e-37	Serous	CSN3
4.05459447784705e-41	4.95441	0.783	0.065	1.07385934745779e-36	Serous	CA2
1.1216201695847e-39	3.45652	0.826	0.069	2.97061101914507e-35	Serous	PLTP
1.53009190564472e-36	3.67837	1	0.131	4.05244841210003e-32	Serous	PHLDA1
9.12276916383326e-36	8.65916	1	0.16	2.41616541304124e-31	Serous	LTF
1.64346865761246e-34	10.7397	0.435	0.021	4.35272673968661e-30	Serous	PRH1
4.49754623683686e-32	5.66879	0.261	0.006	1.19117512082624e-27	Serous	RASAL1
2.59163937840789e-31	4.29728	0.957	0.16	6.86395689371329e-27	Serous	LRRC26
4.33022582337964e-31	5.58207	0.174	0.002	1.1468603093221e-26	Serous	LOC101927069
5.41042264478545e-31	4.71738	0.13	0.001	1.43295043747143e-26	Serous	SOX10
1.08438678218819e-30	7.60277	1	0.196	2.87199839262542e-26	Serous	PIP
5.08460230568375e-28	6.68372	0.087	0	1.34665692066034e-23	Serous	NRAP
5.08460230568375e-28	6.56261	0.087	0	1.34665692066034e-23	Serous	PTH2R
5.08460230568375e-28	7.67419	0.087	0	1.34665692066034e-23	Serous	SMR3B
5.08460230568375e-28	6.56261	0.087	0	1.34665692066034e-23	Serous	MSC

## Sheet: Sikkema_et_al_2023_Hillock
Gene	Log Fold Change	Effect Size	Adjusted P-Value
S100A2	4.115	4.637	0
KRT6A	2.829	9.168	1.24E-271
KRT17	2.774	3.149	6.048E-282
KRT5	2.568	4.729	3.834E-277
S100A9	2.282	2.889	1.203E-175
GAPDH	2.142	1.643	2.853E-282
ANXA2	2.127	1.814	0
KRT19	2.124	1.659	5.612E-245
S100A10	1.956	1.547	1.596E-304
TXN	1.908	1.718	7.722E-251
SERPINB3	1.886	2.52	3.179E-130
TMSB10	1.826	1.374	0
S100A8	1.792	3.5	3.483E-113
SERPINB4	1.737	4.203	4.614E-124
HSPB1	1.592	1.397	1.8E-156
ACTG1	1.563	1.224	2.999E-248
AQP3	1.549	1.398	2.259E-131
KRT14	1.532	8.732	5.36E-111
H2AZ1	1.516	1.833	2.889E-152
S100A16	1.441	2.904	4.503E-160
FXYD3	1.412	1.623	1.293E-164
RAN	1.405	1.83	8.16E-168
DSP	1.405	3.016	7.249E-112
NCL	1.35	1.51	6.297E-109
PRDX1	1.304	1.277	3.139E-155
MT2A	1.291	1.093	5.198E-90
PSMA7	1.274	1.545	1.974E-153
SERBP1	1.27	1.688	5.799E-143
H3-3A	1.242	0.928	1.156E-205
S100A14	1.233	1.25	1.015E-123
MIF	1.209	1.21	1.969E-121
PABPC1	1.195	1.051	4.863E-119
PPIA	1.194	1.059	2.796E-145
TXNDC17	1.189	1.739	3.636E-136
TUBA1B	1.186	1.367	6.573E-112
TACSTD2	1.184	1.245	1.427E-119
MT1X	1.17	1.475	4.555E-103
CSTB	1.159	1.001	2.038E-112
KRT15	1.139	1.734	2.392E-94
ENO1	1.133	1.042	2.375E-136
AKR1C2	1.121	3.166	5.925E-96
HMGA1	1.101	2.341	3.786E-121
CTSB	1.077	1.532	2.425E-119
TUBB	1.072	1.637	1.401E-113
H4C15	1.065	2.22	8.553E-70
CFL1	1.062	1.049	3.968E-123
RP5-1056L3.3	1.062	3.061	7.302E-68
TPM4	1.037	1.373	7.123E-103
PTMA	1.032	0.74	4.704E-128
TPI1	1.02	1.028	5.548E-103

## Sheet: Lung cancer driver genes
Gene.Symbol	Tier	Role.in.Cancer	Mutation.Types	Translocation.Partner
AKT1	1	oncogene	Mis
AKT2	1	oncogene	A
ALK	1	oncogene, fusion	T, Mis, A	NPM1, TPM3, TFG, TPM4, ATIC, CLTC, MSN, RNF213, CARS, EML4, KIF5B, C2orf22, DCTN1, HIP1, TPR, RANBP2, PPFIBP1, SEC31A, STRN, VCL, C2orf44, KLC1
APC	1	TSG	D, Mis, N, F, S
ARHGAP35	1	TSG	N, Mis, F, O
ARHGEF12	1	TSG, fusion	T	KMT2A
ARID1A	1	TSG, fusion	Mis, N, F, S, D, T	MAST2
ARID2	1	TSG	N, S, F
ATM	1	TSG	D, Mis, N, F, S
B2M	1	TSG	Mis, N, F
BAP1	1	TSG	N, Mis, F, S, O
BCLAF1	2		Mis
BRAF	1	oncogene, fusion	Mis, T, O	AKAP9, KIAA1549, CEP88, LSM14A, SND1, FCHSD1, SLC45A3, FAM131B, RNF130, CLCN6, MKRN1, GNAI1, AGTRAP
CCDC6	1	TSG, fusion	T	RET, PDGFRB
CD74	1	oncogene, fusion	T	ROS1, NRG1
CDKN2A	1	TSG	D, Mis, N, F, S
CMTR2			Mis
CNTNAP2	2	TSG	Mis
CPEB3	2	TSG	D
CREBBP	1	oncogene, TSG, fusion	T, N, F, Mis, O	KMT2A, MORF, KAT6A
CSMD3	2	TSG	Mis, N
CTNNB1	1	oncogene, fusion	Mis, O, T	PLAG1
CTNND2	2	oncogene	Mis
CUL3	2	TSG	N
CUX1	1	oncogene, TSG	N,F,S,Mis,O,T	CLDN7
DDR2	1	oncogene	Mis, N
DICER1	1	TSG	Mis, F, N
DROSHA	1	TSG	A, Mis, N, F
EGFR	1	oncogene	A, O, Mis
EML4	1	fusion	T	ALK
EP300	1	TSG, fusion	T, N, F, Mis, O	KMT2A, KAT6A
EPHA3	2		Mis
ERBB2	1	oncogene, fusion	A, Mis, O
ERBB4	1	oncogene, TSG	Mis, N
EZR	1	fusion	T	ROS1
FAM78B			Mis
FAT1	1	TSG	Mis, N, F, S
FBXW7	1	TSG	Mis, N, D, F
FGFR2	1	oncogene, fusion	Mis
GRIN2A	1	TSG	Mis, N, F, O
HGF	1	oncogene; fusion	A, F,Mis, N, T	CACNA2D1
HIF1A	1	oncogene	Mis, F, N
HIP1	1	oncogene, fusion	T	PDGFRB, ALK
HLA-A	1	fusion	T	ROS1
HRAS	1	oncogene	Mis
KDM6A	1	oncogene, TSG	D, N, F, S
KDR	1	oncogene	Mis
KEAP1	1	TSG	Mis, N, F
KIF5B	1	fusion	T	RET, ALK
KMT2D	1	oncogene, TSG	N, F, Mis
KRAS	1	oncogene	Mis
LEPROTL1	2	TSG	D
LRIG3	1	TSG, fusion	T	ROS1
MALAT1	2	oncogene, TSG, fusion	T	TFEB
MAP2K1	1	oncogene	Mis
MAP2K2	1	oncogene	Mis
MB21D2	2		Mis
MDM2	1	oncogene	A
MET	1	oncogene	Mis
MGA			Mis
MTOR	1	oncogene	Mis, N
MYC	1	oncogene, fusion	A, T	IGK, BCL5, BCL7A , BTG1, TRA, IGH
MYCL	1	oncogene	A
N4BP2	2	TSG	D
NF1	1	TSG, fusion	D, Mis, N, F, S, O
NFE2L2	1	oncogene, TSG	Mis
NKX2-1	1	oncogene, TSG	A
NOTCH1	1	oncogene, TSG, fusion	T, Mis, O	TRB, SEC16A, GABBR2
NRAS	1	oncogene	Mis
NRG1	1	TSG, fusion	T	CD74
NSD1	1	fusion	T	NUP98
PIK3CA	1	oncogene	Mis
PIK3CB	1	oncogene	Mis
PTEN	1	TSG	D, Mis, N, F, S
PTK6	1	oncogene, TSG	Mis, N
PTPN13	1	TSG	Mis, N
PTPRB	1	TSG	N, Mis, S, F
PTPRD	2	TSG	D, N, Mis
PTPRT	1	TSG	Mis, N
RAD21	1	oncogene, TSG	Mis, N, F
RAF1	1	oncogene, fusion	T, A	SRGAP3, ESRP1
RASA1			Mis
RB1	1	TSG	D, Mis, N, F, S
RBM10	1	TSG	Mis, F, N
RBM5			Mis
RET	1	oncogene, fusion	T, Mis, N, F	H4, PRKAR1A, NCOA4, PCM1, GOLGA5, TRIM33, KTN1, TRIM27, HOOK3, KIF5B, CCDC6
RFWD3	2	TSG	D
ROS1	1	oncogene, fusion	T	GOPC, SDC4, SLC34A2, EZR, LRIG3, HLA-A, MYO5A, PPFIBP1, ERC1, CLIP1, TPM3, ZCCHHC8, KIAA1598, PWWP2A
SDC4	1	fusion	T	ROS1
SETD2	1	TSG	N, F, S, Mis
SLC34A2	1	TSG, fusion	T	ROS1
SMAD4	1	TSG	D, Mis, N, F
SMARCA4	1	TSG	F, N, Mis, S
SOX2	1	oncogene	A
STK11	1	TSG	D, Mis, N, F, S
STRN	1	fusion	T	ALK
TERT	1	oncogene, TSG	Promoter Mis
TFG	1	fusion	T	NTRK1, ALK, NR4A3
TNFAIP3	1	TSG	D, N, F
TP53	1	oncogene, TSG, fusion	Mis, N, F, T	NTRK1
TPM3	1	TSG, fusion	T	NTRK1, ALK, ROS1
TPR	1	fusion	T	NTRK1, ALK
TSC1	1	TSG	D, Mis, N, F, S
U2AF1	1	oncogene	Mis
USP44	2	TSG	D
ZNF479	2		Mis
