# Supplementary material for: Aberrant basal cell clonal dynamics shape early lung carcinogenesis
Source: Science. Author manuscript; Available in PMC 2025 Jun 23. (PMC7617789; doi:10.1126/science.ads9145)
Supplement: Data S6 [file EMS206506-supplement-Data_S6.xlsx]

## Sheet: Data S6
p_val	avg_log2FC	pct.1	pct.2	p_val_adj	cluster	gene
0	2.23131	0.862	0.281	0	Basal 1	C1R
0	2.46217	0.773	0.212	0	Basal 1	COL17A1
0	1.71258	0.907	0.383	0	Basal 1	FLNA
0	1.81062	0.898	0.376	0	Basal 1	LTB4R
0	2.24351	0.69	0.172	0	Basal 1	C1S
0	2.11401	0.71	0.202	0	Basal 1	TGM1
0	1.78462	0.894	0.406	0	Basal 1	IFITM1
0	2.96538	0.614	0.129	0	Basal 1	CEMIP
0	1.66699	0.684	0.2	0	Basal 1	JAG2
0	1.81211	0.839	0.355	0	Basal 1	SHC1
0	1.56428	0.755	0.272	0	Basal 1	COL7A1
0	1.48515	0.886	0.406	0	Basal 1	PLCG2
0	2.37719	0.608	0.134	0	Basal 1	POU3F1
0	2.14852	0.714	0.24	0	Basal 1	HAS3
0	1.91222	0.888	0.424	0	Basal 1	ITGA3
0	1.71918	0.802	0.339	0	Basal 1	LAMA3
0	1.60755	0.887	0.425	0	Basal 1	TNS4
0	1.73157	0.761	0.302	0	Basal 1	OSMR
0	1.40451	0.946	0.49	0	Basal 1	KRT6A
0	1.81179	0.809	0.356	0	Basal 1	HBEGF
0	1.37325	0.759	0.306	0	Basal 1	VSNL1
0	1.68748	0.863	0.411	0	Basal 1	TNFRSF12A
0	1.29846	0.882	0.43	0	Basal 1	CAVIN1
0	2.15597	0.643	0.192	0	Basal 1	IRS1
0	1.5974	0.8	0.353	0	Basal 1	MSN
0	1.76749	0.678	0.232	0	Basal 1	FSCN1
0	2.15106	0.599	0.157	0	Basal 1	MCAM
0	1.26814	0.899	0.459	0	Basal 1	TP63
0	1.70017	0.82	0.382	0	Basal 1	GJB2
0	1.76647	0.78	0.343	0	Basal 1	KRT14
0	1.73666	0.708	0.274	0	Basal 1	HCAR3
0	1.41027	0.859	0.429	0	Basal 1	VEGFA
0	2.43623	0.55	0.124	0	Basal 1	SERPINE2
0	1.33046	0.841	0.415	0	Basal 1	ARHGAP23
0	1.6343	0.725	0.299	0	Basal 1	PMEPA1
0	1.35536	0.875	0.45	0	Basal 1	CDH3
0	1.54166	0.737	0.313	0	Basal 1	FOSL1
0	1.72499	0.594	0.171	0	Basal 1	LTB4R2
0	1.62518	0.741	0.319	0	Basal 1	FAT1
0	1.33223	0.775	0.355	0	Basal 1	S100A8
0	1.34781	0.786	0.367	0	Basal 1	FBXO2
0	1.50398	0.662	0.243	0	Basal 1	SLC43A3
0	1.27015	0.788	0.37	0	Basal 1	EMP3
0	1.30104	0.834	0.416	0	Basal 1	MXRA7
0	1.49191	0.727	0.309	0	Basal 1	HOMER3
0	1.25706	0.719	0.302	0	Basal 1	TNS1
0	1.44355	0.749	0.334	0	Basal 1	PLAU
0	2.12627	0.882	0.468	0	Basal 1	TNFAIP3
0	1.24877	0.723	0.309	0	Basal 1	ANXA8
0	1.59262	0.606	0.192	0	Basal 1	COL18A1
0	1.68141	0.748	0.352	0	Basal 2	DLK2
0	1.42426	0.696	0.334	0	Basal 2	MMP10
0	2.44035	0.542	0.187	0	Basal 2	SULT1E1
0	2.41464	0.752	0.4	0	Basal 2	CYR61
0	1.21594	0.907	0.572	0	Basal 2	FOSB
0	2.0846	0.978	0.646	0	Basal 2	BCAM
0	1.97528	0.645	0.337	0	Basal 2	EEF1G
0	1.39732	0.949	0.643	0	Basal 2	FOS
0	2.13418	0.508	0.215	0	Basal 2	ELN
0	1.19903	0.874	0.586	0	Basal 2	EGR1
0	2.00016	0.459	0.171	0	Basal 2	POSTN
0	1.60644	0.96	0.673	0	Basal 2	ZFP36
0	1.73298	0.549	0.268	0	Basal 2	DKK3
0	2.26969	0.452	0.182	0	Basal 2	DLL1
0	2.02529	0.511	0.243	0	Basal 2	TGFBI
0	1.42047	0.722	0.454	0	Basal 2	CAVIN1
0	2.1839	0.651	0.388	0	Basal 2	CH25H
0	1.87316	0.554	0.294	0	Basal 2	TSLP
0	1.41305	0.977	0.719	0	Basal 2	JUN
0	1.39518	0.892	0.643	0	Basal 2	DST
0	1.31453	0.918	0.678	0	Basal 2	IER2
0	1.33088	0.951	0.713	0	Basal 2	DUSP1
0	1.35024	0.799	0.561	0	Basal 2	IL33
0	1.21787	0.816	0.579	0	Basal 2	ATF3
0	1.57686	0.763	0.526	0	Basal 2	EFEMP1
0	1.24496	0.922	0.686	0	Basal 2	ETS2
0	1.52715	0.85	0.63	0	Basal 2	PRNP
0	3.72445	0.271	0.053	0	Basal 2	TREM2
0	1.15696	0.87	0.659	0	Basal 2	LAMB3
0	1.73997	0.924	0.727	0	Basal 2	ZFP36L2
0	1.20596	0.903	0.708	0	Basal 2	BTG2
0	1.31594	0.916	0.722	0	Basal 2	ID1
0	1.64127	0.975	0.796	0	Basal 2	JUNB
0	1.42288	0.95	0.772	0	Basal 2	NFKBIA
0	1.16908	0.8	0.626	0	Basal 2	FHL2
0	1.95739	0.995	0.823	0	Basal 2	KRT15
0	1.26353	0.999	0.83	0	Basal 2	KRT17
0	1.29379	0.947	0.784	0	Basal 2	CEBPD
0	1.38439	0.851	0.696	0	Basal 2	TAX1BP3
0	1.54477	0.861	0.708	0	Basal 2	ALDH3A2
0	1.22388	0.864	0.717	0	Basal 2	C6orf48
0	1.24537	0.897	0.755	0	Basal 2	PNRC1
0	1.17802	0.846	0.718	0	Basal 2	SLC1A5
0	1.54108	0.982	0.857	0	Basal 2	SERPINF1
0	1.38836	0.792	0.67	0	Basal 2	NBL1
0	1.25824	0.979	0.858	0	Basal 2	F3
0	1.23657	0.787	0.667	0	Basal 2	SNHG7
0	1.34524	0.972	0.855	0	Basal 2	ALDH3A1
0	1.15567	0.954	0.841	0	Basal 2	IFITM3
0	1.359	0.929	0.819	0	Basal 2	TXNIP
0	2.18586	0.771	0.286	0	Basal 3	DLK2
0	1.67228	0.97	0.596	0	Basal 3	BCAM
0	3.0417	0.478	0.115	0	Basal 3	NPPC
0	2.19702	0.582	0.232	0	Basal 3	LGALS1
0	1.37343	0.502	0.19	0	Basal 3	RPS27L
0	1.71759	0.521	0.231	0	Basal 3	DKK3
0	1.45343	0.643	0.353	0	Basal 3	EMP3
0	1.9417	0.497	0.233	0	Basal 3	ITM2A
0	1.92331	0.504	0.244	0	Basal 3	FLRT3
0	1.59237	0.751	0.492	0	Basal 3	EFEMP1
0	1.6995	0.488	0.232	0	Basal 3	THSD4
0	1.81122	0.668	0.413	0	Basal 3	HSPA2
0	1.41451	0.424	0.181	0	Basal 3	G0S2
0	1.67612	0.621	0.38	0	Basal 3	SPRY1
0	2.11307	0.33	0.093	0	Basal 3	POLR2J3-1
0	1.54655	0.386	0.168	0	Basal 3	SULT1E1
0	1.00731	0.848	0.632	0	Basal 3	LAMB3
0	1.78232	0.417	0.207	0	Basal 3	MYL9
0	1.16723	0.359	0.15	0	Basal 3	POSTN
0	2.31167	0.3	0.098	0	Basal 3	NTF3
0	1.47483	0.997	0.796	0	Basal 3	KRT15
0	2.15755	0.295	0.097	0	Basal 3	WNT10A
0	1.7881	0.406	0.214	0	Basal 3	GPR155
0	1.42191	0.504	0.318	0	Basal 3	ANOS1
0	1.40032	0.519	0.334	0	Basal 3	PHGDH
0	1.88919	0.358	0.176	0	Basal 3	SPOCK3
0	1.78917	0.339	0.16	0	Basal 3	TPRG1
0	1.0049	0.741	0.563	0	Basal 3	SELENOM
0	1.96057	0.265	0.087	0	Basal 3	RPL7L1
0	1.30942	0.731	0.556	0	Basal 3	BST2
0	1.45792	0.337	0.169	0	Basal 3	APOD
0	1.46733	0.435	0.271	0	Basal 3	SNAI2
0	2.14753	0.23	0.074	0	Basal 3	ISLR
0	1.84615	0.308	0.152	0	Basal 3	NTF4
0	2.93497	0.271	0.117	0	Basal 3	KISS1
0	1.09245	0.618	0.471	0	Basal 3	TP63
0	1.86159	0.288	0.141	0	Basal 3	HOPX
0	1.25353	0.639	0.498	0	Basal 3	LTBP4
0	1.42585	0.527	0.392	0	Basal 3	SMC2
0	2.62764	0.173	0.045	0	Basal 3	FXYD6
0	1.01426	0.802	0.714	0	Basal 3	ZFYVE21
0	1.11956	0.746	0.661	0	Basal 3	PLD3
0	4.29252	0.074	0.006	0	Basal 3	MFAP4
0	1.06893	0.982	0.93	0	Basal 3	CIRBP
2.48935893411329e-306	1.02074	0.348	0.171	8.68139034682669e-302	Basal 3	MRPL33
1.99565249935173e-304	1.68167	0.224	0.088	6.95963852623921e-300	Basal 3	MRPS12
9.89093550320925e-300	1.37593	0.386	0.231	3.4493648473892e-295	Basal 3	TGFBI
4.90471236743928e-292	1.34101	0.444	0.303	1.71046939102077e-287	Basal 3	ASCL2
5.7052359751415e-291	1.2815	0.385	0.224	1.98964399397085e-286	Basal 3	PDPN
4.65943892983377e-290	1.7522	0.204	0.078	1.62493273239023e-285	Basal 3	MRPL28
0	2.42365	0.744	0.321	0	Basal SMG	C1R
0	4.08406	0.547	0.125	0	Basal SMG	CHI3L1
0	1.74474	0.838	0.435	0	Basal SMG	SAA1
0	2.46593	0.594	0.207	0	Basal SMG	C1S
0	2.73171	0.449	0.086	0	Basal SMG	MIA
0	1.56433	0.917	0.592	0	Basal SMG	IGFBP7
0	4.06998	0.259	0.026	0	Basal SMG	MMP2
0	4.14927	0.157	0.013	0	Basal SMG	CLDN11
0	2.09664	0.95	0.846	0	Basal SMG	IFITM3
0	1.98425	0.935	0.837	0	Basal SMG	CLU
0	5.63789	0.076	0.002	0	Basal SMG	EDN3
0	6.70054	0.052	0.001	0	Basal SMG	KANK4
1.10225740998707e-292	2.08578	0.845	0.569	3.84401249158892e-288	Basal SMG	IFITM2
2.60314660460915e-284	2.4254	0.721	0.372	9.07821346891395e-280	Basal SMG	KRT14
3.54908193003029e-283	4.46355	0.286	0.054	1.23770683227876e-278	Basal SMG	CCL2
3.03585943829988e-254	3.90364	0.216	0.035	1.0587256205127e-249	Basal SMG	COL9A3
3.08784451772837e-253	5.29697	0.148	0.016	1.07685489711259e-248	Basal SMG	CHI3L2
3.46594724365358e-251	5.51871	0.064	0.002	1.20871444175175e-246	Basal SMG	SLC27A6
9.68940337798415e-243	4.82593	0.168	0.022	3.37908253403819e-238	Basal SMG	SFRP1
1.06157017011747e-239	2.29862	0.563	0.217	3.70211981126768e-235	Basal SMG	G0S2
9.30049025892929e-239	1.34936	0.871	0.631	3.243452972899e-234	Basal SMG	FHL2
2.9065919106355e-230	1.00511	0.966	0.939	1.01364486291502e-225	Basal SMG	HNRNPA1
1.18211381839577e-227	2.65158	0.287	0.063	4.1225037302734e-223	Basal SMG	FXYD6
6.00964271708208e-224	1.9425	0.538	0.208	2.0958028011552e-219	Basal SMG	NGFR
2.17702462920646e-220	1.59953	0.853	0.699	7.59215569189461e-216	Basal SMG	DUSP23
1.62864693678483e-211	1.16302	0.897	0.666	5.67974332734342e-207	Basal SMG	LAMB3
1.61866269121125e-204	2.0704	0.606	0.303	5.64492426933011e-200	Basal SMG	TINAGL1
2.58378855315323e-197	3.19237	0.18	0.03	9.01070420026656e-193	Basal SMG	COL14A1
1.59334893746576e-196	4.2747	0.092	0.008	5.55664508451811e-192	Basal SMG	LAMA1
1.87198910509463e-196	1.29242	0.928	0.779	6.52837480510701e-192	Basal SMG	NFKBIA
4.68664068236799e-195	3.52912	0.202	0.038	1.63441907156901e-190	Basal SMG	IRX1
7.53994870168925e-195	1.24267	0.876	0.742	2.62948171022711e-190	Basal SMG	CEBPB
3.12207949053422e-190	1.27637	0.687	0.374	1.08879400152891e-185	Basal SMG	RARRES1
1.05471622148508e-189	1.17845	0.901	0.76	3.67821735080707e-185	Basal SMG	PNRC1
2.49534084242775e-188	4.50038	0.174	0.03	8.70225165388253e-184	Basal SMG	NNMT
2.66306909911097e-187	2.10243	0.52	0.222	9.28718717623961e-183	Basal SMG	CAV1
4.43819441945438e-187	3.58485	0.122	0.015	1.54777592184052e-182	Basal SMG	PAK3
1.47016938347142e-182	1.18161	0.912	0.791	5.12706870791821e-178	Basal SMG	CEBPD
1.64903265566561e-178	2.04527	0.81	0.633	5.75083648336826e-174	Basal SMG	SOD2
4.25362614272569e-177	2.89053	0.233	0.052	1.48340958101416e-172	Basal SMG	LINC01436
3.21974227910841e-172	1.96896	0.7	0.442	1.12285292241627e-167	Basal SMG	IFITM1
1.73168205879968e-171	1.80496	0.408	0.142	6.03906801185799e-167	Basal SMG	FOLR1
1.63458756808371e-163	4.50391	0.057	0.003	5.70046068493513e-159	Basal SMG	ZNF521
2.66095458099893e-163	1.19835	0.821	0.628	9.27981300577567e-159	Basal SMG	TMEM173
1.43284144741433e-161	1.49031	0.587	0.277	4.99689126371273e-157	Basal SMG	DKK3
1.45243956325862e-159	2.85587	0.5	0.243	5.06523773290811e-155	Basal SMG	VIM
2.43672187547129e-158	1.14818	0.822	0.59	8.49782386851858e-154	Basal SMG	SELENOM
4.86460612031712e-155	3.08392	0.176	0.035	1.69648273839939e-150	Basal SMG	CCDC3
1.14445465102977e-154	1.99971	0.466	0.203	3.99117115000122e-150	Basal SMG	ANKH
1.04296889228448e-150	1.68366	0.583	0.29	3.6372497149529e-146	Basal SMG	LGALS1
0	5.3242	0.793	0.058	0	Basal cycling	TYMS
0	4.66811	0.756	0.069	0	Basal cycling	ZWINT
0	5.13773	0.768	0.082	0	Basal cycling	PCLAF
0	5.50925	0.719	0.054	0	Basal cycling	TK1
0	3.62219	0.815	0.176	0	Basal cycling	CENPW
0	4.26689	0.685	0.049	0	Basal cycling	CENPK
0	4.11555	0.708	0.074	0	Basal cycling	MAD2L1
0	6.68728	0.679	0.048	0	Basal cycling	TOP2A
0	3.23	0.835	0.206	0	Basal cycling	MCM7
0	4.01559	0.664	0.049	0	Basal cycling	CDT1
0	4.35151	0.666	0.056	0	Basal cycling	CENPU
0	3.64723	0.718	0.112	0	Basal cycling	UBE2T
0	3.11658	0.706	0.102	0	Basal cycling	CENPH
0	4.19226	0.663	0.061	0	Basal cycling	LMNB1
0	4.84806	0.634	0.032	0	Basal cycling	GINS2
0	3.25119	0.79	0.199	0	Basal cycling	HELLS
0	3.4684	0.693	0.103	0	Basal cycling	FEN1
0	3.21392	0.739	0.152	0	Basal cycling	MCM5
0	2.50613	0.795	0.21	0	Basal cycling	NUDT1
0	3.03775	0.818	0.237	0	Basal cycling	SMC4
0	3.21451	0.874	0.294	0	Basal cycling	PTTG1
0	2.95194	0.771	0.193	0	Basal cycling	MCM4
0	4.19922	0.617	0.046	0	Basal cycling	CHEK1
0	7.07083	0.594	0.023	0	Basal cycling	MKI67
0	6.09699	0.605	0.034	0	Basal cycling	NUSAP1
0	2.61972	0.815	0.249	0	Basal cycling	DTYMK
0	3.3551	0.671	0.109	0	Basal cycling	KIF20B
0	3.60892	0.63	0.073	0	Basal cycling	ORC6
0	2.29603	0.767	0.219	0	Basal cycling	GMNN
0	4.23295	0.603	0.057	0	Basal cycling	MCM6
0	5.61931	0.563	0.018	0	Basal cycling	CLSPN
0	3.28186	0.667	0.124	0	Basal cycling	DHFR
0	2.44516	0.764	0.221	0	Basal cycling	TMEM106C
0	3.31183	0.609	0.067	0	Basal cycling	PHF19
0	2.86105	0.732	0.191	0	Basal cycling	ATAD2
0	3.76195	0.597	0.056	0	Basal cycling	ATAD5
0	1.96713	0.647	0.107	0	Basal cycling	CENPM
0	4.68431	0.611	0.076	0	Basal cycling	CDK1
0	5.84107	0.562	0.028	0	Basal cycling	BIRC5
0	1.93407	0.816	0.283	0	Basal cycling	GGH
0	3.78569	0.589	0.057	0	Basal cycling	FANCI
0	4.15399	0.565	0.036	0	Basal cycling	BRCA2
0	7.15784	0.537	0.011	0	Basal cycling	PBK
0	4.94033	0.547	0.023	0	Basal cycling	MND1
0	5.71502	0.549	0.029	0	Basal cycling	TPX2
0	4.92356	0.538	0.019	0	Basal cycling	RAD51AP1
0	3.87591	0.563	0.044	0	Basal cycling	BRCA1
0	2.58716	0.789	0.271	0	Basal cycling	MCM3
0	2.07501	0.806	0.288	0	Basal cycling	DNAJC9
0	2.82909	0.628	0.111	0	Basal cycling	RFC4
0	5.13879	0.96	0.059	0	Ciliated	SNTN
0	5.03759	0.944	0.054	0	Ciliated	MORN5
0	4.99382	0.949	0.062	0	Ciliated	AL357093.2
0	5.05098	0.95	0.064	0	Ciliated	CAPSL
0	5.16857	0.945	0.064	0	Ciliated	CCDC78
0	5.16213	0.932	0.053	0	Ciliated	FAM92B
0	5.22834	0.95	0.072	0	Ciliated	LRRIQ1
0	4.98329	0.952	0.075	0	Ciliated	DYNLRB2
0	5.2874	0.934	0.058	0	Ciliated	CFAP157
0	5.33364	0.945	0.069	0	Ciliated	CCDC170
0	5.31614	0.93	0.057	0	Ciliated	CDHR3
0	5.0208	0.961	0.089	0	Ciliated	C1orf194
0	4.88093	0.941	0.069	0	Ciliated	C5orf49
0	5.38055	0.945	0.074	0	Ciliated	DNAAF1
0	5.17617	0.949	0.08	0	Ciliated	CCDC17
0	5.15256	0.992	0.13	0	Ciliated	RSPH1
0	5.08308	0.975	0.114	0	Ciliated	C20orf85
0	5.13463	0.93	0.07	0	Ciliated	LDLRAD1
0	4.95738	0.968	0.109	0	Ciliated	PIFO
0	5.35353	0.912	0.054	0	Ciliated	CFAP43
0	5.24312	0.893	0.036	0	Ciliated	AC013264.1
0	4.98633	0.91	0.053	0	Ciliated	ROPN1L
0	5.36225	0.896	0.045	0	Ciliated	DNAH12
0	5.10234	0.908	0.058	0	Ciliated	SAXO2
0	4.87901	0.902	0.053	0	Ciliated	TSPAN19
0	5.65848	0.898	0.051	0	Ciliated	ERICH3
0	5.00154	0.969	0.132	0	Ciliated	FAM183A
0	5.30959	0.873	0.037	0	Ciliated	C11orf97
0	5.22588	0.878	0.044	0	Ciliated	DNAH9
0	5.45533	0.875	0.042	0	Ciliated	TCTEX1D4
0	4.93803	0.878	0.047	0	Ciliated	RSPH9
0	5.28859	0.905	0.075	0	Ciliated	DRC3
0	5.17297	0.87	0.04	0	Ciliated	SPAG6
0	5.23056	0.866	0.037	0	Ciliated	ARMC3
0	4.81504	0.893	0.065	0	Ciliated	EFCAB1
0	4.89078	0.873	0.045	0	Ciliated	TEKT1
0	4.73808	0.9	0.073	0	Ciliated	ZMYND10
0	5.30079	0.948	0.121	0	Ciliated	DNAH5
0	4.73351	0.89	0.065	0	Ciliated	FOXJ1
0	4.76433	0.937	0.115	0	Ciliated	C9orf116
0	5.10122	0.86	0.039	0	Ciliated	CFAP52
0	5.15966	0.942	0.121	0	Ciliated	TMEM190
0	4.25832	0.941	0.121	0	Ciliated	MS4A8
0	4.9397	0.966	0.148	0	Ciliated	C9orf24
0	5.1433	0.853	0.038	0	Ciliated	FAM81B
0	4.78475	0.886	0.072	0	Ciliated	FANK1
0	5.06362	0.87	0.056	0	Ciliated	CFAP53
0	5.56218	0.845	0.036	0	Ciliated	DNAH10
0	5.07873	0.843	0.034	0	Ciliated	FAM216B
0	4.95429	0.858	0.05	0	Ciliated	CFAP45
0	3.60467	0.921	0.103	0	Deuterosomal	LRRIQ1
0	3.66286	0.845	0.076	0	Deuterosomal	DNAH12
0	3.82347	0.893	0.146	0	Deuterosomal	C20orf85
0	3.5852	0.83	0.09	0	Deuterosomal	CDHR3
0	3.76525	0.88	0.141	0	Deuterosomal	PIFO
0	3.62213	0.828	0.09	0	Deuterosomal	SAXO2
0	3.6376	0.9	0.162	0	Deuterosomal	RSPH1
0	3.43615	0.843	0.107	0	Deuterosomal	DNAAF1
0	3.44156	0.832	0.102	0	Deuterosomal	CCDC170
0	3.53921	0.815	0.086	0	Deuterosomal	CFAP43
0	3.86977	0.812	0.085	0	Deuterosomal	ROPN1L
0	3.86711	0.848	0.122	0	Deuterosomal	C1orf194
0	3.97242	0.799	0.075	0	Deuterosomal	TEKT1
0	3.7481	0.791	0.068	0	Deuterosomal	ARMC3
0	3.91289	0.825	0.102	0	Deuterosomal	C5orf49
0	4.01446	0.823	0.104	0	Deuterosomal	ZMYND10
0	3.84123	0.82	0.102	0	Deuterosomal	FANK1
0	3.74999	0.809	0.094	0	Deuterosomal	SNTN
0	4.0129	0.81	0.095	0	Deuterosomal	FOXJ1
0	4.04865	0.775	0.061	0	Deuterosomal	NEK10
0	3.72076	0.787	0.075	0	Deuterosomal	DNAH9
0	3.80121	0.806	0.098	0	Deuterosomal	CAPSL
0	3.825	0.784	0.08	0	Deuterosomal	CFAP45
0	3.75328	0.812	0.109	0	Deuterosomal	DYNLRB2
0	3.64546	0.867	0.164	0	Deuterosomal	FAM183A
0	3.87663	0.797	0.097	0	Deuterosomal	AL357093.2
0	3.42053	0.85	0.152	0	Deuterosomal	MS4A8
0	3.80964	0.782	0.089	0	Deuterosomal	MORN5
0	3.48347	0.785	0.093	0	Deuterosomal	CFAP157
0	3.67312	0.779	0.087	0	Deuterosomal	FAM92B
0	3.70233	0.815	0.124	0	Deuterosomal	DNALI1
0	3.7239	0.787	0.097	0	Deuterosomal	EFCAB1
0	3.80934	0.869	0.179	0	Deuterosomal	C9orf24
0	3.20247	0.773	0.084	0	Deuterosomal	ERICH3
0	3.88954	0.768	0.079	0	Deuterosomal	RSPH9
0	4.23644	0.761	0.073	0	Deuterosomal	CFAP126
0	3.58057	0.791	0.104	0	Deuterosomal	LDLRAD1
0	3.92356	0.833	0.146	0	Deuterosomal	C9orf116
0	3.73141	0.755	0.074	0	Deuterosomal	C9orf135
0	3.91545	0.77	0.09	0	Deuterosomal	LRRC46
0	3.43908	0.85	0.17	0	Deuterosomal	C11orf88
0	3.5104	0.744	0.067	0	Deuterosomal	RP1
0	3.05472	0.829	0.152	0	Deuterosomal	DNAH5
0	3.64782	0.764	0.089	0	Deuterosomal	WDR78
0	3.62355	0.773	0.099	0	Deuterosomal	CCDC78
0	3.71897	0.741	0.069	0	Deuterosomal	FAM81B
0	3.77347	0.744	0.076	0	Deuterosomal	CFAP73
0	3.19206	0.775	0.107	0	Deuterosomal	DRC3
0	3.97456	0.753	0.086	0	Deuterosomal	TSPAN19
0	3.96164	0.727	0.062	0	Deuterosomal	DNAH6
0	7.23665	0.871	0.017	0	Ionocyte	HEPACAM2
0	11.475	0.785	0.002	0	Ionocyte	FOXI1
0	6.19366	0.798	0.048	0	Ionocyte	KIT
0	12.5227	0.724	0.002	0	Ionocyte	ASCL3
0	8.36644	0.656	0.008	0	Ionocyte	CLNK
0	10.7921	0.62	0.001	0	Ionocyte	BSND
0	7.8513	0.62	0.003	0	Ionocyte	PROX1
0	10.8682	0.62	0.004	0	Ionocyte	STAP1
0	10.028	0.613	0.007	0	Ionocyte	IGF1
0	10.284	0.601	0.004	0	Ionocyte	CLCNKB
0	11.1829	0.589	0.001	0	Ionocyte	DGKI
0	8.84508	0.589	0.005	0	Ionocyte	TMPRSS11E
0	7.60007	0.577	0.005	0	Ionocyte	ANK2
0	8.4791	0.583	0.012	0	Ionocyte	ADGRF5
0	8.36399	0.577	0.006	0	Ionocyte	PDE1C
0	12.3893	0.552	0	0	Ionocyte	LINC01187
0	6.66273	0.577	0.032	0	Ionocyte	BPIFA2
0	6.29045	0.528	0.018	0	Ionocyte	NEURL1
0	11.6154	0.509	0.001	0	Ionocyte	ATP6V0D2
0	8.55519	0.503	0.005	0	Ionocyte	ITIH5
0	8.11777	0.491	0.004	0	Ionocyte	RCAN2
0	8.771	0.479	0.003	0	Ionocyte	SLC35F3
0	6.55964	0.497	0.025	0	Ionocyte	MFSD6L
0	11.7511	0.472	0.001	0	Ionocyte	ATP6V1G3
0	8.57207	0.466	0.004	0	Ionocyte	PTGER3
0	6.95376	0.466	0.015	0	Ionocyte	FAM131C
0	8.89909	0.442	0.003	0	Ionocyte	CLCNKA
0	7.06895	0.448	0.011	0	Ionocyte	SCUBE2
0	11.0745	0.436	0.001	0	Ionocyte	DDX4
0	6.0886	0.411	0.002	0	Ionocyte	MAL
0	10.3091	0.399	0.001	0	Ionocyte	SFTPB
0	6.73798	0.399	0.013	0	Ionocyte	TUBB2B
0	7.75045	0.387	0.005	0	Ionocyte	STAC2
0	9.11942	0.38	0.002	0	Ionocyte	CDA
0	6.99073	0.387	0.009	0	Ionocyte	THEMIS2
0	9.36048	0.368	0.001	0	Ionocyte	CDH22
0	9.54427	0.368	0.002	0	Ionocyte	SRARP
0	5.36867	0.374	0.009	0	Ionocyte	SCG2
0	5.6937	0.368	0.01	0	Ionocyte	PLCL1
0	6.24118	0.362	0.009	0	Ionocyte	ADCY5
0	9.4067	0.35	0.001	0	Ionocyte	SLC14A1
0	6.31444	0.331	0.007	0	Ionocyte	RET
0	6.00263	0.319	0.009	0	Ionocyte	PDE11A
0	7.42282	0.313	0.003	0	Ionocyte	PNMA6A
0	11.0679	0.301	0.001	0	Ionocyte	CLDN25
0	5.69113	0.294	0.006	0	Ionocyte	PHGR1
0	6.19818	0.288	0.005	0	Ionocyte	KCNH2
0	7.7863	0.27	0.002	0	Ionocyte	RASL12
0	6.51237	0.27	0.005	0	Ionocyte	PLPPR1
0	6.73217	0.264	0.005	0	Ionocyte	SMOC1
0	2.76307	0.902	0.309	0	KRT13/KRT4	LYPD3
0	2.25434	0.865	0.288	0	KRT13/KRT4	ZNF750
0	2.75253	0.879	0.306	0	KRT13/KRT4	DSG3
0	3.24667	0.744	0.198	0	KRT13/KRT4	CLCA4
0	1.8313	0.91	0.371	0	KRT13/KRT4	NECTIN4
0	1.6818	0.933	0.402	0	KRT13/KRT4	RHOV
0	2.65422	0.726	0.205	0	KRT13/KRT4	FAM83A
0	1.72126	0.77	0.258	0	KRT13/KRT4	NOTCH3
0	3.69301	0.818	0.313	0	KRT13/KRT4	KRT13
0	1.75631	0.878	0.38	0	KRT13/KRT4	DSC3
0	2.04843	0.922	0.426	0	KRT13/KRT4	DENND2C
0	1.60156	0.9	0.407	0	KRT13/KRT4	CLCA2
0	1.9972	0.743	0.254	0	KRT13/KRT4	LRRC4
0	2.10453	0.706	0.217	0	KRT13/KRT4	METRNL
0	2.56523	0.721	0.233	0	KRT13/KRT4	IL1RN
0	1.85603	0.75	0.262	0	KRT13/KRT4	SDCBP2
0	1.87839	0.904	0.418	0	KRT13/KRT4	UPK1B
0	1.70967	0.891	0.407	0	KRT13/KRT4	DUSP5
0	2.49026	0.772	0.288	0	KRT13/KRT4	PLAUR
0	2.01752	0.734	0.251	0	KRT13/KRT4	MBOAT2
0	2.03991	0.888	0.407	0	KRT13/KRT4	ITPKC
0	1.80913	0.79	0.314	0	KRT13/KRT4	PIM1
0	1.76298	0.797	0.321	0	KRT13/KRT4	FOSL1
0	3.24815	0.69	0.214	0	KRT13/KRT4	KRT16
0	1.39842	0.854	0.38	0	KRT13/KRT4	RAPGEFL1
0	1.19161	0.84	0.367	0	KRT13/KRT4	BICDL2
0	1.67989	0.775	0.303	0	KRT13/KRT4	NRARP
0	1.88682	0.678	0.208	0	KRT13/KRT4	OVOL1
0	2.61593	0.911	0.441	0	KRT13/KRT4	EMP1
0	1.85993	0.95	0.481	0	KRT13/KRT4	SERPINB13
0	1.50406	0.805	0.337	0	KRT13/KRT4	PROM2
0	1.99043	0.689	0.224	0	KRT13/KRT4	SPON2
0	1.70424	0.881	0.42	0	KRT13/KRT4	RAP2B
0	1.94007	0.939	0.479	0	KRT13/KRT4	FGFBP1
0	1.97669	0.762	0.303	0	KRT13/KRT4	PLAT
0	1.47271	0.822	0.363	0	KRT13/KRT4	TMEM40
0	2.28037	0.959	0.502	0	KRT13/KRT4	KRT6A
0	2.03617	0.655	0.199	0	KRT13/KRT4	TIAM1
0	1.40443	0.856	0.4	0	KRT13/KRT4	GJB3
0	1.6628	0.794	0.342	0	KRT13/KRT4	PLAU
0	1.45137	0.893	0.443	0	KRT13/KRT4	NECTIN1
0	1.32259	0.869	0.422	0	KRT13/KRT4	PKP1
0	1.53732	0.732	0.285	0	KRT13/KRT4	MACC1
0	1.85182	0.738	0.293	0	KRT13/KRT4	TMPRSS11D
0	1.26418	0.886	0.442	0	KRT13/KRT4	ITGA6
0	1.98918	0.822	0.379	0	KRT13/KRT4	NDRG1
0	1.56112	0.708	0.267	0	KRT13/KRT4	CD109
0	1.43727	0.813	0.372	0	KRT13/KRT4	ARL5B
0	1.5787	0.691	0.254	0	KRT13/KRT4	ITPRIP
0	1.7575	0.807	0.371	0	KRT13/KRT4	ALDH1A3
0	12.4981	1	0.002	0	Neuroendocrine	SYT1
0	12.6885	1	0.002	0	Neuroendocrine	ASCL1
0	13.0279	1	0.002	0	Neuroendocrine	CHGA
0	10.4011	1	0.011	0	Neuroendocrine	MIAT
0	8.63954	1	0.018	0	Neuroendocrine	TMEM176B
0	11.1462	0.986	0.005	0	Neuroendocrine	SCG3
0	11.6353	0.986	0.008	0	Neuroendocrine	SCG2
0	13.6361	0.986	0.011	0	Neuroendocrine	GRP
0	10.3205	0.986	0.013	0	Neuroendocrine	CHGB
0	12.8571	0.973	0.001	0	Neuroendocrine	KIF1A
0	9.11455	0.986	0.014	0	Neuroendocrine	TMEM176A
0	12.5581	0.973	0.003	0	Neuroendocrine	SCG5
0	8.1447	1	0.031	0	Neuroendocrine	CACNA1A
0	10.7022	0.973	0.005	0	Neuroendocrine	PHGR1
0	13.5414	0.973	0.009	0	Neuroendocrine	CALCA
0	8.18905	0.973	0.013	0	Neuroendocrine	TUBB2B
0	8.6115	1	0.041	0	Neuroendocrine	QPCT
0	12.7835	0.959	0	0	Neuroendocrine	SCN3A
0	6.75905	0.973	0.018	0	Neuroendocrine	HEPACAM2
0	9.14036	0.959	0.006	0	Neuroendocrine	SLC29A4
0	9.58955	0.959	0.014	0	Neuroendocrine	NEB
0	11.3942	0.946	0.001	0	Neuroendocrine	SCGN
0	9.91096	0.946	0.005	0	Neuroendocrine	HOXB5
0	9.57402	0.932	0.002	0	Neuroendocrine	ST18
0	8.889	0.932	0.004	0	Neuroendocrine	PROX1
0	7.4681	0.959	0.031	0	Neuroendocrine	DNAJC12
0	6.95573	0.959	0.033	0	Neuroendocrine	ESPL1
0	11.938	0.919	0.001	0	Neuroendocrine	DDC
0	7.68037	0.946	0.03	0	Neuroendocrine	SLC26A9
0	10.793	0.905	0.001	0	Neuroendocrine	KIF5C
0	6.47756	0.932	0.029	0	Neuroendocrine	ENTPD8
0	10.3797	0.905	0.003	0	Neuroendocrine	BEX1
0	9.10065	0.919	0.017	0	Neuroendocrine	TPH1
0	12.4696	0.905	0.003	0	Neuroendocrine	GP2
0	9.32936	0.905	0.004	0	Neuroendocrine	NRXN1
0	5.27444	0.946	0.045	0	Neuroendocrine	ANXA6
0	7.56128	0.905	0.006	0	Neuroendocrine	ANK2
0	12.3022	0.892	0	0	Neuroendocrine	INSM1
0	9.26636	0.892	0.003	0	Neuroendocrine	PEX5L
0	6.59888	0.905	0.021	0	Neuroendocrine	MAOB
0	7.32284	0.919	0.036	0	Neuroendocrine	CAMK2N1
0	11.239	0.878	0.003	0	Neuroendocrine	VGF
0	6.61752	0.892	0.018	0	Neuroendocrine	NEURL1
0	5.75147	0.905	0.033	0	Neuroendocrine	SYP
0	8.59916	0.878	0.006	0	Neuroendocrine	FOXA2
0	7.83283	0.878	0.007	0	Neuroendocrine	RET
0	5.18417	0.905	0.04	0	Neuroendocrine	KCNMA1
0	11.3471	0.865	0.001	0	Neuroendocrine	CPLX2
0	7.33733	0.865	0.014	0	Neuroendocrine	SYT7
0	6.00908	0.878	0.028	0	Neuroendocrine	TAGLN3
0	3.51032	0.915	0.234	0	Secretory	TSPAN8
0	4.18592	0.781	0.111	0	Secretory	CYP2F1
0	3.87213	0.861	0.221	0	Secretory	CEACAM6
0	3.51659	0.846	0.222	0	Secretory	PSCA
0	3.0503	0.975	0.363	0	Secretory	PIGR
0	2.14153	0.89	0.293	0	Secretory	DHRS9
0	3.51722	0.723	0.127	0	Secretory	TGM2
0	2.92738	0.864	0.272	0	Secretory	VSIG2
0	4.0291	0.746	0.164	0	Secretory	CEACAM5
0	2.86896	0.868	0.288	0	Secretory	MSLN
0	2.99769	0.699	0.132	0	Secretory	CRYM
0	2.17902	0.806	0.249	0	Secretory	CRACR2B
0	2.54366	0.968	0.411	0	Secretory	FAM3D
0	2.51282	0.864	0.311	0	Secretory	CREB3L1
0	3.79854	0.647	0.096	0	Secretory	ALPL
0	2.40655	0.896	0.35	0	Secretory	CP
0	3.63537	0.634	0.093	0	Secretory	STEAP4
0	5.485	0.675	0.139	0	Secretory	MUC5AC
0	5.23588	0.593	0.06	0	Secretory	LYPD2
0	2.75282	0.77	0.24	0	Secretory	ATP12A
0	1.35734	0.865	0.335	0	Secretory	TMC5
0	2.48531	0.689	0.178	0	Secretory	MLPH
0	2.27626	0.88	0.371	0	Secretory	MUC16
0	3.08466	0.614	0.11	0	Secretory	FUT6
0	4.08975	0.629	0.126	0	Secretory	MUC5B
0	1.8639	0.763	0.26	0	Secretory	UCP2
0	2.37367	0.843	0.346	0	Secretory	SLC31A1
0	2.18573	0.826	0.335	0	Secretory	GOLM1
0	3.17551	0.617	0.137	0	Secretory	FCGBP
0	1.99087	0.746	0.268	0	Secretory	ERN2
0	2.65118	0.908	0.435	0	Secretory	RDH10
0	3.5477	0.558	0.086	0	Secretory	SLC5A8
0	1.7953	0.728	0.26	0	Secretory	ARFGEF3
0	3.61111	0.527	0.064	0	Secretory	CAPN8
0	2.41816	0.629	0.167	0	Secretory	RIMS1
0	2.20548	0.647	0.187	0	Secretory	SMIM31
0	2.66043	0.653	0.193	0	Secretory	SPDEF
0	1.97101	0.586	0.128	0	Secretory	TCN1
0	2.09383	0.702	0.246	0	Secretory	SYTL2
0	2.893	0.547	0.097	0	Secretory	CAPN5
0	1.78956	0.614	0.166	0	Secretory	BCAS1
0	2.32616	0.608	0.162	0	Secretory	KCNE3
0	2.1437	0.85	0.404	0	Secretory	SLC9A3R2
0	1.96395	0.728	0.288	0	Secretory	EPS8L1
0	1.85516	0.776	0.337	0	Secretory	ISG20
0	3.19443	0.96	0.523	0	Secretory	BPIFB1
0	1.35114	0.86	0.426	0	Secretory	SLC44A4
0	1.56724	0.753	0.321	0	Secretory	GABRP
0	2.05028	0.973	0.544	0	Secretory	KRT7
0	2.40889	0.632	0.207	0	Secretory	PI3
0	8.11005	0.905	0.071	0	Serous	PIP
0	7.56183	0.848	0.034	0	Serous	DMBT1
0	6.7415	0.871	0.06	0	Serous	AZGP1
0	4.78344	0.918	0.136	0	Serous	TCN1
0	8.83828	0.883	0.126	0	Serous	LTF
0	12.2813	0.762	0.036	0	Serous	PRR4
0	10.1035	0.75	0.064	0	Serous	AC020656.1
0	3.8937	0.83	0.15	0	Serous	FCGBP
0	9.67928	0.675	0.007	0	Serous	S100A1
0	10.096	0.877	0.217	0	Serous	LYZ
0	4.65922	0.718	0.058	0	Serous	LRRC26
0	5.15584	0.725	0.084	0	Serous	RNASE1
0	10.4136	0.648	0.009	0	Serous	C6orf58
0	11.5971	0.658	0.019	0	Serous	PRB3
0	3.11663	0.996	0.391	0	Serous	PIGR
0	3.7996	0.718	0.127	0	Serous	FOLR1
0	4.80958	0.648	0.059	0	Serous	PPP1R1B
0	11.5049	0.59	0.014	0	Serous	PRB4
0	5.72087	0.967	0.427	0	Serous	ZG16B
0	6.33086	0.558	0.03	0	Serous	CA2
0	3.32218	0.705	0.195	0	Serous	PART1
0	3.62837	0.591	0.108	0	Serous	CCL28
0	8.39297	0.485	0.004	0	Serous	LINC01829
0	2.67675	0.733	0.259	0	Serous	PHLDA1
0	2.29511	0.798	0.331	0	Serous	MARCKSL1
0	9.00668	0.462	0.007	0	Serous	CRISP3
0	1.13484	0.876	0.441	0	Serous	FAM3D
0	4.37726	0.977	0.543	0	Serous	BPIFB1
0	7.91444	0.475	0.047	0	Serous	STATH
0	3.2156	0.507	0.08	0	Serous	MIA
0	8.06648	0.43	0.005	0	Serous	LPO
0	2.28752	0.649	0.233	0	Serous	RPS27L
0	2.6579	0.854	0.452	0	Serous	SLC12A2
0	11.4373	0.383	0.003	0	Serous	PRB1
0	2.85846	0.486	0.112	0	Serous	MTRNR2L1
0	2.68293	0.796	0.425	0	Serous	APIP
0	7.41245	0.362	0.003	0	Serous	S100B
0	2.40179	0.923	0.577	0	Serous	NDRG2
0	3.31054	0.673	0.327	0	Serous	BPIFA1
0	3.85456	0.378	0.041	0	Serous	SLC5A1
0	1.47468	0.458	0.126	0	Serous	PROM1
0	3.38429	0.397	0.085	0	Serous	TF
0	1.65489	0.887	0.585	0	Serous	SELENOM
0	10.0868	0.298	0.002	0	Serous	ODAM
0	1.72001	0.846	0.558	0	Serous	SEC11C
0	5.93129	0.281	0.006	0	Serous	GJC3
0	2.95354	0.346	0.071	0	Serous	FBP1
0	2.03312	0.973	0.699	0	Serous	XBP1
0	1.33985	0.968	0.736	0	Serous	CXCL17
0	4.22568	0.246	0.024	0	Serous	SLC13A2
0	1.80888	0.925	0.413	0	Suprabasal 1	FAM3D
0	1.68064	0.765	0.318	0	Suprabasal 1	GABRP
0	1.44875	0.689	0.252	0	Suprabasal 1	TSPAN8
0	1.31705	0.786	0.377	0	Suprabasal 1	MUC16
0	1.65744	0.667	0.259	0	Suprabasal 1	CRACR2B
0	1.37326	0.705	0.308	0	Suprabasal 1	DHRS9
0	1.64248	0.938	0.545	0	Suprabasal 1	KRT7
0	1.49374	0.707	0.323	0	Suprabasal 1	CREB3L1
0	1.52817	0.657	0.274	0	Suprabasal 1	ERN2
0	1.24864	0.778	0.403	0	Suprabasal 1	RHOV
0	1.25674	0.723	0.365	0	Suprabasal 1	BICDL2
0	1.70818	0.587	0.229	0	Suprabasal 1	CHP2
0	1.22271	0.73	0.374	0	Suprabasal 1	NECTIN4
0	1.49481	0.795	0.443	0	Suprabasal 1	RDH10
0	1.52272	0.769	0.418	0	Suprabasal 1	UPK1B
0	1.30911	0.593	0.252	0	Suprabasal 1	CHST6
0	2.43476	0.653	0.313	0	Suprabasal 1	GDF15
0	1.11484	0.66	0.322	0	Suprabasal 1	DEGS2
0	2.31987	0.465	0.135	0	Suprabasal 1	TMEM213
0	1.08889	0.78	0.45	0	Suprabasal 1	FAM3B
0	1.25543	0.625	0.296	0	Suprabasal 1	ZNF750
0	1.22815	0.624	0.296	0	Suprabasal 1	EPS8L1
0	1.24529	0.754	0.427	0	Suprabasal 1	SLC6A14
0	1.33145	0.511	0.184	0	Suprabasal 1	CEACAM5
0	1.53903	0.606	0.279	0	Suprabasal 1	LIPH
0	1.36303	0.462	0.139	0	Suprabasal 1	CYP2F1
0	1.5034	0.822	0.5	0	Suprabasal 1	B4GALT5
0	1.24452	0.592	0.271	0	Suprabasal 1	SCNN1B
0	1.04755	0.566	0.246	0	Suprabasal 1	CEACAM6
0	1.22936	0.707	0.387	0	Suprabasal 1	FUT2
0	1.08706	0.673	0.356	0	Suprabasal 1	COLCA1
0	1.71569	0.466	0.151	0	Suprabasal 1	CRYM
0	1.16205	0.842	0.527	0	Suprabasal 1	SELENBP1
0	1.30182	0.62	0.309	0	Suprabasal 1	MSLN
0	1.06381	0.739	0.429	0	Suprabasal 1	PLEKHS1
0	1.03546	0.688	0.38	0	Suprabasal 1	PRR15
0	1.07813	0.646	0.339	0	Suprabasal 1	SULT2B1
0	1.23383	0.561	0.257	0	Suprabasal 1	ATP12A
0	1.41739	0.521	0.223	0	Suprabasal 1	SLC16A9
0	1.0436	0.645	0.347	0	Suprabasal 1	ISG20
0	1.25072	0.551	0.258	0	Suprabasal 1	SYTL2
0	1.39982	0.579	0.29	0	Suprabasal 1	GK
0	1.38906	0.498	0.21	0	Suprabasal 1	FUT3
0	1.44077	0.478	0.192	0	Suprabasal 1	BSPRY
0	1.63756	0.466	0.181	0	Suprabasal 1	RIMS1
0	1.23738	0.709	0.428	0	Suprabasal 1	CLDN10
0	1.03487	0.766	0.487	0	Suprabasal 1	ADAM28
0	1.09473	0.687	0.412	0	Suprabasal 1	CDC42EP5
0	1.34238	0.652	0.38	0	Suprabasal 1	UNC5B-AS1
0	1.72068	0.425	0.154	0	Suprabasal 1	PLEKHG1
0	1.43869	0.39	0.174	0	Suprabasal 2	CYP26A1
0	1.33646	0.319	0.116	0	Suprabasal 2	POLR2J3-1
0	1.74738	0.978	0.839	0	Suprabasal 2	MT1X
8.28612527774223e-302	1.48879	0.456	0.238	2.88970332935983e-297	Suprabasal 2	CALML3
1.23228627840485e-293	1.38085	0.344	0.141	4.29747516730909e-289	Suprabasal 2	MRPS7
5.24899064441424e-279	1.26157	0.589	0.409	1.83053299733302e-274	Suprabasal 2	HNMT
6.35924860821483e-229	1.43613	0.4	0.217	2.21772435962884e-224	Suprabasal 2	UGT2A1
4.43059936220463e-226	1.12771	0.699	0.57	1.54512722157524e-221	Suprabasal 2	NTS
4.00353255269699e-219	1.46263	0.242	0.093	1.39619194242755e-214	Suprabasal 2	MRPL16
3.53112991852108e-195	1.10748	0.512	0.348	1.23144624778504e-190	Suprabasal 2	SULT2B1
1.52259982646643e-188	1.7138	0.297	0.15	5.30991463481903e-184	Suprabasal 2	TNNT3
6.24966348467807e-179	2.91432	0.122	0.036	2.17950764364663e-174	Suprabasal 2	SERPINB10
5.13232215752406e-163	1.38002	0.347	0.202	1.78984602921494e-158	Suprabasal 2	GYPC
5.92144484193383e-163	1.47359	0.373	0.234	2.065044674176e-158	Suprabasal 2	SUSD4
1.28756955595105e-153	1.01459	0.239	0.106	4.49027006942369e-149	Suprabasal 2	RPL7L1
3.62659782840457e-150	1.00319	0.394	0.244	1.26473972667781e-145	Suprabasal 2	CHP2
7.71660586831482e-149	1.58568	0.231	0.11	2.69108913051611e-144	Suprabasal 2	NEURL3
3.70144479507329e-118	1.11513	0.193	0.088	1.29084185783386e-113	Suprabasal 2	MRPL47
5.16459939983361e-115	1.17424	0.368	0.251	1.80110239469797e-110	Suprabasal 2	HPGD
1.92798845608391e-108	1.05365	0.417	0.303	6.72366694174702e-104	Suprabasal 2	BEND5
2.95521762460582e-108	1.70691	0.06	0.014	1.03060259440503e-103	Suprabasal 2	MTRNR2L3
7.26219331823082e-106	1.56102	0.23	0.129	2.53261729779982e-101	Suprabasal 2	SLC16A11
8.24114527382605e-106	1.96561	0.055	0.012	2.8740170027941e-101	Suprabasal 2	MTRNR2L11
3.6814722331693e-105	1.18533	0.141	0.058	1.28387662659546e-100	Suprabasal 2	MTERF4
5.80575274300474e-105	1.09174	0.156	0.068	2.02469821159547e-100	Suprabasal 2	MRPL45
1.73179728822918e-97	1.23097	0.139	0.059	6.03946986297045e-93	Suprabasal 2	MRPL1
2.45141758621274e-96	1.16995	0.12	0.047	8.5490736901583e-92	Suprabasal 2	MRPL10
9.3485377840846e-94	2.30515	0.038	0.007	3.26020906682166e-89	Suprabasal 2	MTRNR2L6
2.13411236208467e-93	1.62884	0.168	0.08	7.44250345153406e-89	Suprabasal 2	IGKC
4.37230189833862e-91	1.11615	0.154	0.071	1.52479656402661e-86	Suprabasal 2	MRPL19
4.2098735862436e-87	1.1359	0.142	0.064	1.46815131446659e-82	Suprabasal 2	MRPL46
1.15565972940236e-85	1.06548	0.158	0.075	4.03024774031778e-81	Suprabasal 2	MRPS28
3.39529727925838e-84	1.04353	0.147	0.068	1.18407597316857e-79	Suprabasal 2	MRPS10
1.62878836386461e-82	1.24469	0.12	0.052	5.68023654014143e-78	Suprabasal 2	MRPS30
5.05494837098061e-78	1.04541	0.128	0.057	1.76286269489578e-73	Suprabasal 2	MRPL39
9.32376860855702e-71	1.05386	0.13	0.061	3.25157106454818e-66	Suprabasal 2	RPS6KB2
3.69796752406962e-68	1.65432	0.044	0.012	1.28962919434404e-63	Suprabasal 2	ATXN8OS
5.19224895653819e-64	1.79664	0.048	0.014	1.81074490110313e-59	Suprabasal 2	LINC01641
2.1452501717654e-62	2.05457	0.027	0.005	7.48134544901466e-58	Suprabasal 2	MTRNR2L13
1.77300796779317e-61	1.00684	0.255	0.171	6.1831879868819e-57	Suprabasal 2	FAM107A
2.34730094550926e-61	3.64447	0.016	0.002	8.18597731736901e-57	Suprabasal 2	AC007207.2
6.97290276634612e-53	1.22073	0.06	0.022	2.43173011073555e-48	Suprabasal 2	ABCF2-1
4.5624433759116e-51	1.95224	0.033	0.009	1.59110650291541e-46	Suprabasal 2	AL391294.1
5.64653081097331e-50	1.6815	0.052	0.019	1.96917115501883e-45	Suprabasal 2	NACA2
9.25169249063023e-48	1.36248	0.054	0.02	3.22643523918239e-43	Suprabasal 2	ABHD1
1.54671438489229e-46	1.95332	0.068	0.03	5.39401174587338e-42	Suprabasal 2	PAPPA
5.30955287981106e-46	1.11941	0.239	0.172	1.85165347130531e-41	Suprabasal 2	EGFL6
1.26122566497106e-45	1.23075	0.239	0.174	4.39839838402008e-41	Suprabasal 2	COLCA2
9.85535529684109e-44	1.09029	0.069	0.031	3.43695660622036e-39	Suprabasal 2	MTERF3
4.40361197533546e-42	1.57726	0.144	0.089	1.53571564027849e-37	Suprabasal 2	CA8
0	1.30252	0.943	0.693	0	Suprabasal 3	GPX2
0	1.32329	0.994	0.94	0	Suprabasal 3	HSPB1
0	1.1661	0.986	0.941	0	Suprabasal 3	KRT8
3.93890258067209e-285	1.30947	0.936	0.642	1.37365288598359e-280	Suprabasal 3	AKR1C2
6.34225192867326e-274	1.00869	0.978	0.848	2.21179693760551e-269	Suprabasal 3	ELF3
2.77061063404896e-264	1.47718	0.79	0.423	9.66222752518235e-260	Suprabasal 3	RHOV
1.89481538192662e-263	1.47364	0.922	0.716	6.60797916293089e-259	Suprabasal 3	HES1
5.30994370844395e-252	1.96673	0.583	0.249	1.85178976888274e-247	Suprabasal 3	CHP2
1.04009265248444e-240	1.05388	0.947	0.72	3.62721911627425e-236	Suprabasal 3	CLDN4
1.05527699246313e-228	1.16967	0.864	0.624	3.68017298351592e-224	Suprabasal 3	A4GALT
3.14962190993321e-228	1.9418	0.579	0.251	1.09839914487011e-223	Suprabasal 3	CALML3
4.32159595841714e-225	1.15579	0.871	0.669	1.50711337453839e-220	Suprabasal 3	SLC9A3R1
7.1314682636207e-223	1.13936	0.979	0.774	2.48702824225508e-218	Suprabasal 3	SERPINB3
5.92023703447555e-219	1.15716	0.863	0.622	2.064623463403e-214	Suprabasal 3	KLK11
5.82418209067501e-204	1.29755	0.846	0.614	2.031125262302e-199	Suprabasal 3	AKR1C3
3.39747083412491e-197	1.02364	0.928	0.683	1.18483397869272e-192	Suprabasal 3	ZFP36
1.15539600356605e-192	1.65073	0.646	0.356	4.02932802283623e-188	Suprabasal 3	SULT2B1
3.12407510880328e-188	1.24177	0.752	0.47	1.08948995344405e-183	Suprabasal 3	FAM3B
1.72811702434109e-186	1.75341	0.603	0.319	6.02663531068713e-182	Suprabasal 3	POLD4
6.79606086220889e-185	1.0914	0.871	0.636	2.37005826508673e-180	Suprabasal 3	AKR1C1
7.77746331377623e-181	1.08844	0.884	0.631	2.71231255604632e-176	Suprabasal 3	BHLHE40
1.16688140659756e-175	1.01704	0.858	0.566	4.06938221736832e-171	Suprabasal 3	NR4A1
1.52003535737621e-170	1.14999	0.863	0.656	5.30097130531379e-166	Suprabasal 3	HSPA1B
1.28620728717598e-165	1.344	0.721	0.482	4.4855192932975e-161	Suprabasal 3	SNHG19
3.08599571094479e-161	1.12255	0.789	0.586	1.07621014423489e-156	Suprabasal 3	DAPL1
1.03100497955261e-157	1.01294	0.878	0.684	3.59552676569179e-153	Suprabasal 3	DNAJB1
1.86798573432352e-156	1.37216	0.623	0.348	6.51441344987985e-152	Suprabasal 3	EEF1G
9.81073957372372e-152	1.61861	0.583	0.331	3.42139731894041e-147	Suprabasal 3	HEY1
4.4070170513633e-151	1.44529	0.656	0.395	1.53690312649244e-146	Suprabasal 3	UNC5B-AS1
5.74976662012799e-136	1.25887	0.809	0.646	2.00517361110344e-131	Suprabasal 3	AVPI1
2.98831264438416e-133	1.26058	0.659	0.427	1.04214415160253e-128	Suprabasal 3	FAM84A
3.51479167234894e-124	1.12306	0.766	0.534	1.22574844781497e-119	Suprabasal 3	MAFF
1.08878445198335e-123	1.22338	0.567	0.316	3.79702689784672e-119	Suprabasal 3	ZNF750
2.07095727119784e-115	1.07431	0.647	0.417	7.22225638757535e-111	Suprabasal 3	GABARAP
3.63668521368571e-113	1.2886	0.62	0.415	1.26825760142076e-108	Suprabasal 3	LAYN
1.00546690337894e-112	1.17854	0.646	0.435	3.50646527884371e-108	Suprabasal 3	SNHG25
2.34848525529655e-112	1.2219	0.75	0.578	8.1901074793212e-108	Suprabasal 3	NTS
4.592673976346e-111	1.06427	0.636	0.397	1.6016491225109e-106	Suprabasal 3	NECTIN4
1.56798450750252e-107	1.10598	0.691	0.482	5.46818917146429e-103	Suprabasal 3	SLC25A25
8.33139476665902e-105	1.03944	0.681	0.461	2.90549061092467e-100	Suprabasal 3	PTN
1.56366414962524e-104	1.18282	0.588	0.377	5.45312235540305e-100	Suprabasal 3	COLCA1
2.33862484478877e-102	1.04746	0.71	0.514	8.15572028371636e-98	Suprabasal 3	TACC2
1.42273830529303e-97	1.65146	0.401	0.209	4.96165756587891e-93	Suprabasal 3	CYP4F3
4.0988474627644e-94	1.07924	0.574	0.35	1.42943206416446e-89	Suprabasal 3	GABRP
4.50642810470403e-94	1.68123	0.154	0.042	1.57157173723448e-89	Suprabasal 3	UPK3BL1
7.71302599326424e-94	1.49297	0.489	0.301	2.68984068489097e-89	Suprabasal 3	SIK1
2.72850294734671e-93	1.24511	0.513	0.308	9.51538117857691e-89	Suprabasal 3	BEND5
4.68858133242083e-93	1.95729	0.337	0.158	1.63509585386844e-88	Suprabasal 3	TMEM213
6.86384508675058e-93	1.11475	0.598	0.403	2.3936973355534e-88	Suprabasal 3	RAPGEFL1
1.70283007749075e-91	1.20201	0.556	0.335	5.93844961224124e-87	Suprabasal 3	GDF15
