# Supplementary material for: Aberrant basal cell clonal dynamics shape early lung carcinogenesis
Source: Science. Author manuscript; Available in PMC 2025 Jun 23. (PMC7617789; doi:10.1126/science.ads9145)
Supplement: Data S7 [file EMS206506-supplement-Data_S7.xlsx]

## Sheet: NTCU_complete_metadata
mouseID	sampleID	Slide_Thickness	Slide	Well	Tissue_Type	organ_type	Total_Area	Total_Volume	Serial_Sections	Largest_Area	Largest_Volume	Note	Final_Well	Library_Concentration
MD6812a	MD6812a_lo0001	15	3	A1	Bronch_Epi	Lung	20081	301215	1	20081	301215		A1	2.572
MD6812a	MD6812a_lo0002	15	3	B1	Bronch_Epi	Lung	30102	451530	1	30102	451530		B1	8.685
MD6812a	MD6812a_lo0003	15	3	C1	Bronch_Epi	Lung	19903	298545	1	19903	298545		C1	8.585
MD6812a	MD6812a_lo0004	15	3	D1	Bronch_Epi	Lung	11336	170040	1	11336	170040		D1	0.18
MD6812a	MD6812a_lo0005	15	3	E1	Bronch_Epi	Lung	23965	359475	1	23965	359475		E1	21.592
MD6812a	MD6812a_lo0006	15	3	F1	Bronch_Epi	Lung	17300	259500	1	17300	259500		F1	0.499
MD6812a	MD6812a_lo0007	15	3	G1	Bronch_Epi	Lung	19677	295155	1	19677	295155		G1	0.197
MD6812a	MD6812a_lo0008	15	3	H1	Bronch_Epi	Lung	18979	284685	1	18979	284685		H1	15.949
MD6812a	MD6812a_lo0009	15	3	A2	Bronch_Epi	Lung	18633	279495	1	18633	279495		A2	8.742
MD6812a	MD6812a_lo0010	15	3	B2	Bronch_Epi	Lung	12412	186180	1	12412	186180		B2	11.072
MD6812a	MD6812a_lo0011	15	3	C2	Bronch_Epi	Lung	15071	226065	1	15071	226065		C2	0.163
MD6812a	MD6812a_lo0012	15	3	D2	Bronch_Epi	Lung	23691	355365	1	23691	355365		D2	0.112
MD6812a	MD6812a_lo0013	15	3	E2	Bronch_Epi	Lung	12478	187170	1	12478	187170		E2	4.707
MD6812a	MD6812a_lo0014	15	3	F2	Bronch_Epi	Lung	31831	477465	1	31831	477465		F2	20.666
MD6812a	MD6812a_lo0015	15	3	G2	Bronch_Epi	Lung	12255	183825	1	12255	183825		G2	0.107
MD6812a	MD6812a_lo0016	15	3	H2	Bronch_Epi	Lung	26201	393015	1	26201	393015		H2	5.014
MD6812a	MD6812a_lo0017	15	3	A3	Immune_Cells	Lung	245045	3675675	1	245045	3675675		A3	65.274
MD6812a	MD6812a_lo0019	15	3	C3	Bronch_Epi	Lung	30647	459705	1	30647	459705		C3	20.165
MD6812a	MD6812a_lo0020	15	3	D3	Bronch_Epi	Lung	19293	289395	1	19293	289395		D3	5.054
MD6812a	MD6812a_lo0021	15	3	E3	Bronch_Epi	Lung	13351	200265	1	13351	200265		E3	0.141
MD6812a	MD6812a_lo0022	15	3	F3	Bronch_Epi	Lung	31302	469530	1	31302	469530		F3	28.218
MD6812a	MD6812a_lo0023	15	3	G3	Bronch_Epi	Lung	26062	390930	1	26062	390930		G3	28.375
MD6812a	MD6812a_lo0024	15	3	H3	Bronch_Epi	Lung	17865	267975	1	17865	267975		H3	4.865
MD6812a	MD6812a_lo0025	15	3	A4	Bronch_Epi	Lung	24590	368850	1	24590	368850		A4	14.14
MD6812a	MD6812a_lo0026	15	3	B4	Bronch_Epi	Lung	21198	317970	1	21198	317970		B4	31.369
MD6812a	MD6812a_lo0027	15	3	C4	Bronch_Epi	Lung	19161	287415	1	19161	287415		C4	0.334
MD6812a	MD6812a_lo0028	15	3	D4	Bronch_Epi	Lung	20117	301755	1	20117	301755		D4	24.596
MD6812a	MD6812a_lo0029	15	3	E4	Bronch_Epi	Lung	18171	272565	1	18171	272565		E4	0.509
MD6812a	MD6812a_lo0030	15	3	F4	Bronch_Epi	Lung	18022	270330	1	18022	270330		F4	11.533
MD6812a	MD6812a_lo0031	15	3	G4	Bronch_Epi	Lung	25098	376470	1	25098	376470		G4	0.18
MD6812a	MD6812a_lo0032	15	3	H4	Bronch_Epi	Lung	24891	373365	1	24891	373365		H4	9.145
MD6812a	MD6812a_lo0033	15	3	A5	Bronch_Epi	Lung	23876	358140	1	23876	358140		A5	6.284
MD6812a	MD6812a_lo0034	15	3	B5	Bronch_Epi	Lung	16486	247290	1	16486	247290		B5	4.601
MD6812a	MD6812a_lo0035	15	3	C5	Bronch_Epi	Lung	19629	294435	1	19629	294435		C5	26.448
MD6812a	MD6812a_lo0036	15	3	D5	Bronch_Epi	Lung	21012	315180	1	21012	315180		D5	0.907
MD6812a	MD6812a_lo0037	15	3	E5	Bronch_Epi	Lung	34283	514245	1	34283	514245		E5	0.127
MD6812a	MD6812a_lo0038	15	3	F5	Bronch_Epi	Lung	13150	197250	1	13150	197250		F5	0.139
MD6812a	MD6812a_lo0039	15	3	G5	Bronch_Epi	Lung	11257	168855	1	11257	168855		G5	0.175
MD6812a	MD6812a_lo0040	15	3	H5	Bronch_Epi	Lung	14624	219360	1	14624	219360		H5	0.189
MD6812a	MD6812a_lo0041	10	3	A6	Immune_Cells	Lung	347535	3475350	1	347535	3475350		A6	56.658
MD6812a	MD6812a_lo0042	10	3	B6	Bronch_Epi	Lung	17725	177250	1	17725	177250		B6	0.115
MD6812a	MD6812a_lo0043	10	3	C6	Bronch_Epi	Lung	56123	561230	1	56123	561230		C6	36.362
MD6812a	MD6812a_lo0044	10	3	D6	Bronch_Epi	Lung	39296	392960	1	39296	392960		D6	0.133
MD6812a	MD6812a_lo0045	10	3	E6	Bronch_Epi	Lung	19301	193010	1	19301	193010		E6	5.953
MD6812a	MD6812a_lo0046	10	3	F6	Bronch_Epi	Lung	15337	153370	1	15337	153370		F6	9.203
MD6812a	MD6812a_lo0047	10	3	G6	Bronch_Epi	Lung	22506	225060	1	22506	225060		G6	0.194
MD6812a	MD6812a_lo0048	10	3	H6	Bronch_Epi	Lung	17370	173700	1	17370	173700		H6	22.732
MD6812a	MD6812a_lo0049	10	3	A7	Bronch_Epi	Lung	23154	231540	1	23154	231540		A7	10.932
MD6812a	MD6812a_lo0050	10	3	B7	Bronch_Epi	Lung	12580	125800	1	12580	125800		B7	11.905
MD6812a	MD6812a_lo0051	10	3	C7	Bronch_Epi	Lung	16325	163250	1	16325	163250		C7	8.81
MD6812a	MD6812a_lo0052	10	3	D7	Bronch_Epi	Lung	15871	158710	1	15871	158710		D7	3.879
MD6812a	MD6812a_lo0053	10	3	E7	Bronch_Epi	Lung	14672	146720	1	14672	146720		E7	4.351
MD6812a	MD6812a_lo0054	10	3	F7	Bronch_Epi	Lung	18133	181330	1	18133	181330		F7	0.127
MD6812a	MD6812a_lo0055	10	3	G7	Bronch_Epi	Lung	15290	152900	1	15290	152900		G7	0.201
MD6812a	MD6812a_lo0056	10	3	H7	Bronch_Epi	Lung	16411	164110	1	16411	164110		H7	0.189
MD6812a	MD6812a_lo0057	10	3	A8	Bronch_Epi	Lung	11709	117090	1	11709	117090		A8	0.195
MD6812a	MD6812a_lo0058	10	3	B8	Bronch_Epi	Lung	9669	96690	1	9669	96690		B8	3.533
MD6812a	MD6812a_lo0059	10	3	C8	Bronch_Epi	Lung	14320	143200	1	14320	143200		C8	9.178
MD6812a	MD6812a_lo0060	10	3	D8	Bronch_Epi	Lung	10229	102290	1	10229	102290		D8	0.118
MD6812a	MD6812a_lo0061	10	3	E8	Bronch_Epi	Lung	10696	106960	1	10696	106960		E8	6.776
MD6812a	MD6812a_lo0062	10	3	F8	Bronch_Epi	Lung	13645	136450	1	13645	136450		F8	5.609
MD6812a	MD6812a_lo0063	10	3	G8	Bronch_Epi	Lung	12869	128690	1	12869	128690		G8	8.025
MD6812a	MD6812a_lo0064	10	3	H8	Bronch_Epi	Lung	14139	141390	1	14139	141390		H8	7.516
MD6812a	MD6812a_lo0065	10	3	A9	Bronch_Epi	Lung	22825	228250	1	22825	228250		A9	0.164
MD6812a	MD6812a_lo0066	10	3	B9	Bronch_Epi	Lung	13985	139850	1	13985	139850		B9	18.923
MD6812a	MD6812a_lo0067	10	3	C9	Bronch_Epi	Lung	18467	184670	1	18467	184670		C9	0.768
MD6812a	MD6812a_lo0068	10	3	D9	Bronch_Epi	Lung	18818	188180	1	18818	188180		D9	16.183
MD6812a	MD6812a_lo0069	10	4	E9	Bronch_Epi	Lung	15576	155760	1	15576	155760	same x/y as B9	E9	22.934
MD6812a	MD6812a_lo0070	10	4	F9	Bronch_Epi	Lung	14138	141380	1	14138	141380	same x/y as F8	F9	3.036
MD6812a	MD6812a_lo0071	10	4	G9	Bronch_Epi	Lung	8760	87600	1	8760	87600	same x/y as D8	G9	0.206
MD6812a	MD6812a_lo0072	10	4	H9	Bronch_Epi	Lung	8090	80900	1	8090	80900	same x/y as E8	H9	2.081
MD6812a	MD6812a_lo0073	10	4	A10	Bronch_Epi	Lung	11989	119890	1	11989	119890		A10	8.158
MD6812a	MD6812a_lo0074	10	4	B10	Bronch_Epi	Lung	9857	98570	1	9857	98570		B10	5.524
MD6812a	MD6812a_lo0076	6	3	D10	Bronch_Epi	Lung	25128	150768	1	25128	150768		D10	12.194
MD6812a	MD6812a_lo0077	6	3	E10	Bronch_Epi	Lung	11684	70104	1	11684	70104		E10	6.102
MD6812a	MD6812a_lo0078	6	3	F10	Bronch_Epi	Lung	16506	99036	1	16506	99036		F10	5.139
MD6812a	MD6812a_lo0079	6	3	G10	Bronch_Epi	Lung	17136	102816	1	17136	102816		G10	2.279
MD6812a	MD6812a_lo0080	6	3	H10	Bronch_Epi	Lung	21469	128814	1	21469	128814		H10	0.378
MD6812a	MD6812a_lo0081	6	3	A11	Bronch_Epi	Lung	19685	118110	1	19685	118110		A11	9.59
MD6812a	MD6812a_lo0082	6	3	B11	Bronch_Epi	Lung	14047	84282	1	14047	84282		B11	3.638
MD6812a	MD6812a_lo0083	6	3	C11	Bronch_Epi	Lung	15928	95568	1	15928	95568		C11	2.701
MD6812a	MD6812a_lo0084	6	3	D11	Bronch_Epi	Lung	12570	75420	1	12570	75420		D11	0.219
MD6812a	MD6812a_lo0085	6	3	E11	Bronch_Epi	Lung	14530	87180	1	14530	87180		E11	6.092
MD6812a	MD6812a_lo0086	6	3	F11	Bronch_Epi	Lung	8026	48156	1	8026	48156		F11	8.127
MD6812a	MD6812a_lo0087	6	3	G11	Bronch_Epi	Lung	13901	83406	1	13901	83406		G11	16.574
MD6812a	MD6812a_lo0088	6	3	H11	Bronch_Epi	Lung	18716	112296	1	18716	112296		H11	3.597
MD6812a	MD6812a_lo0089	6	3	A12	Bronch_Epi	Lung	16096	96576	1	16096	96576		A12	1.528
MD6812a	MD6812a_lo0090	6	3	B12	Bronch_Epi	Lung	14579	87474	1	14579	87474		B12	0.246
MD6812a	MD6812a_lo0091	6	3	C12	Bronch_Epi	Lung	11233	67398	1	11233	67398		C12	2.398
MD6812a	MD6812a_lo0092	6	3	D12	Bronch_Epi	Lung	11515	69090	1	11515	69090		D12	2.754
MD6812a	MD6812a_lo0093	6	3	E12	Bronch_Epi	Lung	16398	98388	1	16398	98388		E12	1.159
MD6812a	MD6812a_lo0094	6	3	F12	Bronch_Epi	Lung	20646	123876	1	20646	123876		F12	0.228
MD6812a	MD6812a_lo0095	6	3	G12	Bronch_Epi	Lung	17349	104094	1	17349	104094		G12	1.107
MD6812a	MD6812a_lo0096	6	3	H12	Bronch_Epi	Lung	25145	150870	1	25145	150870		H12	0.195
MD6812a	MD6812a_lo0097	15	5	B5	Bronch_Epi	Trachea	87834	1317510	1	49606	744090		B11	19.902
MD6812a	MD6812a_lo0098	15	5	C5	Bronch_Epi	Trachea	41319	619785	1	31741	476115		C11	20.024
MD6812a	MD6812a_lo0099	15	5	D5	Bronch_Epi	Trachea	30094	451410	1	30826	462390		D11	10.779
MD6812a	MD6812a_lo0100	15	5	E5	Bronch_Epi	Trachea	67516	1012740	1	58147	872205		E11	68.444
MD6812a	MD6812a_lo0101	15	6	F5	Bronch_Epi	Trachea	47225	708375	1	52180	782700		F11	61.251
MD6812a	MD6812a_lo0102	15	6	G5	Bronch_Epi	Trachea	51426	771390	1	48074	721110		G11	23.416
MD6812a	MD6812a_lo0103	15	6	H5	Bronch_Epi	Trachea	34240	513600	1	36312	544680		H11	13.451
MD6812a	MD6812a_lo0104	15	6	A6	Bronch_Epi	Trachea	59142	887130	1	42274	634110		A12	50.781
MD6812a	MD6812a_lo0105	15	8	B6	Bronch_Epi	Trachea	94045	1410675	1	111586	1673790		B12	14.631
MD6812a	MD6812a_lo0106	15	8	C6	Bronch_Epi	Trachea	37375	560625	1	38013	570195		C12	46.31
MD6812a	MD6812a_lo0107	15	8	D6	Bronch_Epi	Trachea	39896	598440	1	14494	217410		D12	19.136
MD6812a	MD6812a_lo0108	15	8	E6	Bronch_Epi	Trachea	38326	574890	1	46828	702420		E12	9.858
MD6812a	MD6812a_lo0109	15	8	F6	Bronch_Epi	Trachea	57814	867210	1	62687	940305		F12	22.98
MD6812a	MD6812a_lo0110	15	8	G6	Bronch_Epi	Trachea	85729	1285935	1	0	0		G12	32.637
MD6812a	MD6812a_lo0111	15	8	H6	Bronch_Epi	Trachea	58489	877335	1	0	0		H12	25.52
MD7047d	MD7047d_lo0001	15	3	A1	Immune_Cells	Lung	86537	1298055	1	86537	1298055		A1	11.36
MD7047d	MD7047d_lo0002	15	3	B1	Immune_Cells	Lung	106066	1590990	1	106066	1590990		B1	4.069
MD7047d	MD7047d_lo0003	15	3	C1	Tumour	Lung	25804	387060	1	25804	387060		C1	51.601
MD7047d	MD7047d_lo0004	15	3	D1	Tumour	Lung	56022	840330	1	56022	840330		D1	57.466
MD7047d	MD7047d_lo0005	15	3	E1	Tumour	Lung	26123	391845	1	26123	391845		E1	0.293
MD7047d	MD7047d_lo0006	15	3	F1	Tumour	Lung	18460	276900	1	18460	276900		F1	0.396
MD7047d	MD7047d_lo0007	15	3	G1	Bronch_Epi	Lung	11509	172635	1	11509	172635	Hyperplastic	G1	0.224
MD7047d	MD7047d_lo0008	15	3	H1	Bronch_Epi	Lung	21584	323760	1	21584	323760	Hyperplastic	H1	3.177
MD7047d	MD7047d_lo0009	15	3	A2	Tumour	Lung	11003	165045	1	11003	165045		A2	2.377
MD7047d	MD7047d_lo0010	15	3	B2	Bronch_Epi	Lung	16147	242205	1	16147	242205	Hyperplastic	B2	0.275
MD7047d	MD7047d_lo0011	15	3	C2	Bronch_Epi	Lung	26383	395745	1	26383	395745	Hyperplastic	C2	4.025
MD7047d	MD7047d_lo0012	15	3	D2	Bronch_Epi	Lung	14960	224400	1	14960	224400		D2	1.019
MD7047d	MD7047d_lo0013	15	3	E2	Bronch_Epi	Lung	17289	259335	1	17289	259335		E2	0.625
MD7047d	MD7047d_lo0014	15	3	F2	Bronch_Epi	Lung	12587	188805	1	12587	188805		F2	0.471
MD7047d	MD7047d_lo0015	15	3	G2	Bronch_Epi	Lung	9938	149070	1	9938	149070		G2	15.407
MD7047d	MD7047d_lo0016	15	3	H2	Bronch_Epi	Lung	14803	222045	1	14803	222045	Hyperplastic	H2	24.672
MD7047d	MD7047d_lo0017	15	3	A3	Bronch_Epi	Lung	10120	151800	1	10120	151800	Hyperplastic	A3	0.338
MD7047d	MD7047d_lo0018	15	3	B3	Bronch_Epi	Lung	3753	56295	1	3753	56295	Hyperplastic	B3	0.236
MD7047d	MD7047d_lo0019	15	3	C3	Bronch_Epi	Lung	5986	89790	1	5986	89790	Hyperplastic	C3	0.193
MD7047d	MD7047d_lo0020	15	3	D3	Bronch_Epi	Lung	6686	100290	1	6686	100290	Hyperplastic	D3	0.212
MD7047d	MD7047d_lo0021	15	3	E3	Bronch_Epi	Lung	8954	134310	1	8954	134310		E3	0.165
MD7047d	MD7047d_lo0022	15	3	F3	Bronch_Epi	Lung	17579	263685	1	17579	263685	Hyperplastic	F3	0.264
MD7047d	MD7047d_lo0023	15	3	G3	Bronch_Epi	Lung	33358	500370	1	33358	500370	Hyperplastic	G3	0.243
MD7047d	MD7047d_lo0024	15	3	H3	Bronch_Epi	Lung	15191	227865	1	15191	227865	Hyperplastic	H3	1.811
MD7047d	MD7047d_lo0025	15	3	A4	Bronch_Epi	Lung	2271	34065	1	2271	34065	Hyperplastic	A4	9.061
MD7047d	MD7047d_lo0026	15	3	B4	Bronch_Epi	Lung	8434	126510	1	8434	126510		B4	2.455
MD7047d	MD7047d_lo0027	15	3	C4	Bronch_Epi	Lung	17486	262290	1	17486	262290	Hyperplastic	C4	4.051
MD7047d	MD7047d_lo0028	15	3	D4	Bronch_Epi	Lung	14571	218565	1	14571	218565	Hyperplastic	D4	30.764
MD7047d	MD7047d_lo0029	15	3	E4	Bronch_Epi	Lung	13110	196650	1	13110	196650		E4	1.564
MD7047d	MD7047d_lo0030	15	3	F4	Bronch_Epi	Lung	16065	240975	1	16065	240975		F4	1.735
MD7047d	MD7047d_lo0031	15	3	G4	Bronch_Epi	Lung	6578	98670	1	6578	98670		G4	0.27
MD7047d	MD7047d_lo0032	15	3	H4	Bronch_Epi	Lung	19740	296100	1	19740	296100		H4	2.794
MD7047d	MD7047d_lo0033	15	3	A1	Bronch_Epi	Lung	39581	593715	1	39581	593715		A1	61.074
MD7047d	MD7047d_lo0034	15	3	B1	Bronch_Epi	Lung	33376	500640	1	33376	500640		B1	48.027
MD7047d	MD7047d_lo0035	15	3	C1	Bronch_Epi	Lung	36216	543240	1	36216	543240		C1	64.336
MD7047d	MD7047d_lo0036	15	3	D1	Bronch_Epi	Lung	41926	628890	1	41926	628890		D1	72.894
MD7047d	MD7047d_lo0037	15	3	E1	Bronch_Epi	Lung	46108	691620	1	46108	691620		E1	62.958
MD7047d	MD7047d_lo0038	15	3	F1	Bronch_Epi	Lung	32589	488835	1	32589	488835		F1	4.265
MD7047d	MD7047d_lo0039	15	3	G1	Bronch_Epi	Lung	23781	356715	1	23781	356715		G1	35.815
MD7047d	MD7047d_lo0040	15	3	H1	Bronch_Epi	Lung	40413	606195	1	40413	606195		H1	46.091
MD7047d	MD7047d_lo0041	15	3	A2	Bronch_Epi	Lung	28529	427935	1	28529	427935		A2	55.937
MD7047d	MD7047d_lo0042	15	3	B2	Bronch_Epi	Lung	57203	858045	1	57203	858045		B2	85.104
MD7047d	MD7047d_lo0043	15	3	C2	Bronch_Epi	Lung	36076	541140	1	36076	541140		C2	0.308
MD7047d	MD7047d_lo0044	15	3	D2	Bronch_Epi	Lung	27149	407235	1	27149	407235		D2	0.336
MD7047d	MD7047d_lo0045	15	3	E2	Bronch_Epi	Lung	22901	343515	1	22901	343515		E2	33.084
MD7047d	MD7047d_lo0046	15	3	F2	Bronch_Epi	Lung	29471	442065	1	29471	442065		F2	0.397
MD7047d	MD7047d_lo0047	15	3	G2	Bronch_Epi	Lung	19703	295545	1	19703	295545		G2	31.633
MD7047d	MD7047d_lo0048	15	3	H2	Bronch_Epi	Lung	31190	467850	1	31190	467850		H2	22.459
MD7047d	MD7047d_lo0049	15	3	A3	Bronch_Epi	Lung	50080	751200	1	50080	751200		A3	13.604
MD7047d	MD7047d_lo0050	15	2023-05-03	B3	Invasive_Lesion	Lung	28940	434100	3	18111	271665		B3	10.479
MD7047d	MD7047d_lo0051	15	3	C3	Bronch_Epi	Lung	30069	451035	1	30069	451035		C3	0.316
MD7047d	MD7047d_lo0052	15	3	D3	Bronch_Epi	Lung	31083	466245	1	31083	466245		D3	0.252
MD7047d	MD7047d_lo0053	15	3	E3	Bronch_Epi	Lung	33551	503265	1	33551	503265		E3	0.244
MD7047d	MD7047d_lo0054	15	3	F3	Bronch_Epi	Lung	20884	313260	1	20884	313260		F3	17.132
MD7047d	MD7047d_lo0055	15	3	G3	Bronch_Epi	Lung	21334	320010	1	21334	320010		G3	36.801
MD7047d	MD7047d_lo0056	15	3	H3	Bronch_Epi	Lung	26954	404310	1	26954	404310		H3	7.739
MD7047d	MD7047d_lo0057	15	4	A4	Bronch_Epi	Lung	50193	752895	2	25669	385035	same X/Y as C3	A4	10.789
MD7047d	MD7047d_lo0058	15	4	B4	Bronch_Epi	Lung	52927	793905	2	30287	454305	same X/Y as D3	B4	12.08
MD7047d	MD7047d_lo0059	15	4	C4	Bronch_Epi	Lung	42164	632460	2	21515	322725	same X/Y as E3	C4	18.087
MD7047d	MD7047d_lo0060	15	4	D4	Bronch_Epi	Lung	41423	621345	2	24563	368445	same X/Y as F3	D4	0.87
MD7047d	MD7047d_lo0061	15	4	E4	Bronch_Epi	Lung	40307	604605	2	20669	310035	same X/Y as G3	E4	4.988
MD7047d	MD7047d_lo0062	15	4	F4	Bronch_Epi	Lung	42286	634290	2	21180	317700	same X/Y as H3	F4	22.244
MD7047d	MD7047d_lo0063	15	4	G4	Bronch_Epi	Lung	46845	702675	1	46845	702675		G4	1.722
MD7047d	MD7047d_lo0065	15	10	A5	Invasive_Lesion	Lung	27845	417675	1	27845	417675		A5	24.946
MD7047d	MD7047d_lo0066	15	10	B5	Bronch_Epi	Lung	22304	334560	1	22304	334560		B5	17.375
MD7047d	MD7047d_lo0067	15	10	C5	Bronch_Epi	Lung	15143	227145	1	15143	227145		C5	0.29
MD7047d	MD7047d_lo0068	15	10	D5	Bronch_Epi	Lung	16488	247320	1	16488	247320		D5	0.295
MD7047d	MD7047d_lo0069	15	10	E5	Bronch_Epi	Lung	16886	253290	1	16886	253290		E5	0.377
MD7047d	MD7047d_lo0070	15	10	F5	Bronch_Epi	Lung	21349	320235	1	21349	320235		F5	39.521
MD7047d	MD7047d_lo0071	15	10	G5	Bronch_Epi	Lung	21756	326340	1	21756	326340		G5	21.742
MD7047d	MD7047d_lo0072	15	10	H5	Bronch_Epi	Lung	14679	220185	1	14679	220185		H5	0.316
MD7047d	MD7047d_lo0073	15	10	A6	Bronch_Epi	Lung	15603	234045	1	15603	234045		A6	0.32
MD7047d	MD7047d_lo0074	15	10	B6	Bronch_Epi	Lung	23310	349650	1	23310	349650		B6	34.437
MD7047d	MD7047d_lo0075	15	10	C6	Bronch_Epi	Lung	31255	468825	1	31255	468825		C6	0.287
MD7047d	MD7047d_lo0076	15	10	D6	Bronch_Epi	Lung	38686	580290	1	38686	580290		D6	1.514
MD7047d	MD7047d_lo0078	15	10	F6	Bronch_Epi	Lung	25244	378660	1	25244	378660		F6	34.335
MD7047d	MD7047d_lo0079	15	10	G6	Bronch_Epi	Lung	27614	414210	1	27614	414210		G6	40.849
MD7047d	MD7047d_lo0080	15	10	H6	Bronch_Epi	Lung	21375	320625	1	21375	320625		H6	23.091
MD7047d	MD7047d_lo0081	15	13	A7	Invasive_Lesion	Lung	18078	271170	1	18078	271170		A7	0.4
MD7047d	MD7047d_lo0082	15	13	B7	Bronch_Epi	Lung	12222	183330	1	12222	183330		B7	0.283
MD7047d	MD7047d_lo0083	15	13	C7	Bronch_Epi	Lung	15405	231075	1	15405	231075		C7	0.349
MD7047d	MD7047d_lo0084	15	13	D7	Bronch_Epi	Lung	9619	144285	1	9619	144285		D7	0.529
MD7047d	MD7047d_lo0085	15	13	E7	Bronch_Epi	Lung	18626	279390	1	18626	279390		E7	2.702
MD7047d	MD7047d_lo0087	15	18	G7	Bronch_Epi	Lung	32415	486225	1	32415	486225		G7	13.87
MD7047d	MD7047d_lo0088	15	18	H7	Bronch_Epi	Lung	21542	323130	1	21542	323130		H7	10.632
MD7047d	MD7047d_lo0089	15	18	A8	Bronch_Epi	Lung	22767	341505	1	22767	341505		A8	13.031
MD7047d	MD7047d_lo0090	15	18	B8	Bronch_Epi	Lung	9146	137190	1	9146	137190		B8	3.31
MD7047d	MD7047d_lo0091	15	18	C8	Bronch_Epi	Lung	22824	342360	1	22824	342360		C8	4.723
MD7047d	MD7047d_lo0092	15	18	D8	Bronch_Epi	Lung	10193	152895	1	10193	152895		D8	3.854
MD7047d	MD7047d_lo0093	15	18	E8	Bronch_Epi	Lung	20796	311940	1	20796	311940		E8	4.07
MD7047d	MD7047d_lo0094	15	18	F8	Bronch_Epi	Lung	14307	214605	1	14307	214605		F8	3.33
MD7047d	MD7047d_lo0095	15	18	G8	Bronch_Epi	Lung	26019	390285	1	26019	390285		G8	10.724
MD7047d	MD7047d_lo0096	15	18	H8	Bronch_Epi	Lung	16949	254235	1	16949	254235		H8	8.393
MD7047d	MD7047d_lo0097	15	18	A9	Bronch_Epi	Lung	18450	276750	1	18450	276750		A9	0.349
MD7047d	MD7047d_lo0098	15	18	B9	Invasive_Lesion	Lung	18247	273705	1	18247	273705		B9	2.347
MD7047d	MD7047d_lo0099	15	18-19	C9	Bronch_Epi	Lung	24792	371880	2	13317	199755		C9	0.851
MD7047d	MD7047d_lo0100	15	19	D9	Bronch_Epi	Lung	35610	534150	1	35610	534150		D9	0.232
MD7047d	MD7047d_lo0101	15	19	E9	Bronch_Epi	Lung	19801	297015	1	19801	297015		E9	10.847
MD7047d	MD7047d_lo0102	15	19	F9	Invasive_Lesion	Lung	16127	241905	1	16127	241905		F9	38.827
MD7047d	MD7047d_lo0104	15	19	H9	Bronch_Epi	Lung	17340	260100	1	17340	260100		H9	0.274
MD7047d	MD7047d_lo0105	15	19	A10	Invasive_Lesion	Lung	24304	364560	1	24304	364560		A10	14.826
MD7047d	MD7047d_lo0106	15	19	B10	Bronch_Epi	Lung	29141	437115	1	29141	437115		B10	7.304
MD7047d	MD7047d_lo0107	15	19	C10	Bronch_Epi	Lung	27157	407355	1	27157	407355		C10	3.535
MD7047d	MD7047d_lo0108	15	19	D10	Bronch_Epi	Lung	24698	370470	1	24698	370470		D10	2.974
MD7047d	MD7047d_lo0109	15	19	E10	Bronch_Epi	Lung	21294	319410	1	21294	319410		E10	20.075
MD7047d	MD7047d_lo0110	15	19	F10	Bronch_Epi	Lung	18679	280185	1	18679	280185		F10	7.158
MD7047d	MD7047d_lo0111	15	19	G10	Bronch_Epi	Lung	24488	367320	1	24488	367320		G10	0.302
MD7047d	MD7047d_lo0112	15	19	H10	Bronch_Epi	Lung	15996	239940	1	15996	239940		H10	4.472
MD7047d	MD7047d_lo0113	15	19	A11	Bronch_Epi	Lung	16043	240645	1	16043	240645		A11	7.352
MD7047d	MD7047d_lo0114	15	19	B11	Bronch_Epi	Lung	24730	370950	1	24730	370950		B11	37.441
MD7047d	MD7047d_lo0115	15	19	C11	Bronch_Epi	Lung	22657	339855	1	22657	339855		C11	0.357
MD7047d	MD7047d_lo0116	15	20	D11	Bronch_Epi	Lung	20674	310110	1	20674	310110		D11	20.886
MD7047d	MD7047d_lo0117	15	20	E11	Bronch_Epi	Lung	25440	381600	1	25440	381600		E11	23.93
MD7047d	MD7047d_lo0118	15	20	F11	Bronch_Epi	Lung	25287	379305	1	25287	379305		F11	4.24
MD7047d	MD7047d_lo0119	15	20	G11	Bronch_Epi	Lung	25417	381255	1	25417	381255		G11	17.232
MD7047d	MD7047d_lo0120	15	20	H11	Bronch_Epi	Lung	21249	318735	1	21249	318735		H11	35.429
MD7047d	MD7047d_lo0121	15	20	A12	Bronch_Epi	Lung	13401	201015	1	13401	201015		A12	22.401
MD7047d	MD7047d_lo0122	15	20	B12	Bronch_Epi	Lung	18423	276345	1	18423	276345		B12	0.376
MD7047d	MD7047d_lo0123	15	20	C12	Invasive_Lesion	Lung	20281	304215	1	20281	304215		C12	15.07
MD7047d	MD7047d_lo0124	15	20	D12	Bronch_Epi	Lung	28420	426300	1	28420	426300		D12	11.904
MD7047d	MD7047d_lo0125	15	20	E12	Bronch_Epi	Lung	19639	294585	1	19639	294585		E12	28.837
MD7047d	MD7047d_lo0126	15	20	F12	Bronch_Epi	Lung	23466	351990	1	23466	351990		F12	11.549
MD7047d	MD7047d_lo0127	15	20	G12	Bronch_Epi	Lung	16557	248355	1	16557	248355		G12	4.326
MD7047d	MD7047d_lo0128	15	20	H12	Invasive_Lesion	Lung	23027	345405	1	23027	345405		H12	64.194
MD7047d	MD7047d_lo0129	15	22	A1	Bronch_Epi	Trachea	83940	1259100	1	98662	1479930		A7	45.996
MD7047d	MD7047d_lo0130	15	22	B1	Bronch_Epi	Trachea	98088	1471320	1	68066	1020990		B7	15.542
MD7047d	MD7047d_lo0131	15	22	C1	Bronch_Epi	Trachea	99168	1487520	1	76298	1144470		C7	10.822
MD7047d	MD7047d_lo0132	15	22	D1	Bronch_Epi	Trachea	85846	1287690	1	51237	768555		D7	15.579
MD7047d	MD7047d_lo0133	15	22	E1	Bronch_Epi	Trachea	79818	1197270	1	38864	582960		E7	8.415
MD7047d	MD7047d_lo0134	15	22	F1	Bronch_Epi	Trachea	80778	1211670	1	31127	466905		F7	92.219
MD7047d	MD7047d_lo0135	15	22	G1	Bronch_Epi	Trachea	75152	1127280	1	48584	728760		G7	13.753
MD7047d	MD7047d_lo0136	15	22	H1	Bronch_Epi	Trachea	124876	1873140	1	42381	635715		H7	68.634
MD7047d	MD7047d_lo0137	15	22	A2	Bronch_Epi	Trachea	100757	1511355	1	75453	1131795		A8	30.734
MD7047d	MD7047d_lo0138	15	22	B2	Bronch_Epi	Trachea	76203	1143045	1	48702	730530		B8	29.769
MD7047d	MD7047d_lo0139	15	22	C2	Bronch_Epi	Trachea	83396	1250940	1	52059	780885		C8	15.499
MD7047d	MD7047d_lo0140	15	22	D2	Bronch_Epi	Trachea	78333	1174995	1	92219	1383285		D8	19.815
MD7047d	MD7047d_lo0141	15	22	E2	Bronch_Epi	Trachea	55052	825780	1	98445	1476675		E8	7.073
MD7047d	MD7047d_lo0142	15	22	F2	Bronch_Epi	Trachea	106210	1593150	1	66976	1004640		F8	40.68
MD7047d	MD7047d_lo0143	15	22	G2	Bronch_Epi	Trachea	62957	944355	1	34235	513525		G8	32.958
MD7047d	MD7047d_lo0144	15	22	H2	Bronch_Epi	Trachea	61204	918060	1	56210	843150		H8	15.158
MD7047d	MD7047d_lo0145	15	22	A3	Bronch_Epi	Trachea	53786	806790	1	65123	976845		A9	18.538
MD7047d	MD7047d_lo0146	15	22	B3	Bronch_Epi	Trachea	46078	691170	1	42850	642750		B9	16.306
MD7047d	MD7047d_lo0147	15	22	C3	Bronch_Epi	Trachea	50316	754740	1	56589	848835		C9	9.586
MD7047d	MD7047d_lo0148	15	22	D3	Bronch_Epi	Trachea	70069	1051035	1	55199	827985		D9	46.927
MD7047d	MD7047d_lo0149	15	23	E3	Bronch_Epi	Trachea	110816	1662240	1	106544	1598160		E9	55.174
MD7047d	MD7047d_lo0150	15	23	F3	Bronch_Epi	Trachea	75605	1134075	1	70356	1055340		F9	70.098
MD7047d	MD7047d_lo0151	15	23	G3	Bronch_Epi	Trachea	74239	1113585	1	60710	910650		G9	5.452
MD7047d	MD7047d_lo0152	15	23	H3	Bronch_Epi	Trachea	67597	1013955	1	71588	1073820		H9	33.414
MD7047d	MD7047d_lo0153	15	23	A4	Bronch_Epi	Trachea	74406	1116090	1	76770	1151550		A10	7.374
MD7047d	MD7047d_lo0154	15	23	B4	Bronch_Epi	Trachea	89861	1347915	1	50434	756510		B10	75.639
MD7047d	MD7047d_lo0155	15	23	C4	Bronch_Epi	Trachea	68882	1033230	1	63210	948150		C10	84.347
MD7047d	MD7047d_lo0156	15	23	D4	Bronch_Epi	Trachea	58130	871950	1	41316	619740		D10	5.75
MD7047d	MD7047d_lo0157	15	23	E4	Bronch_Epi	Trachea	74834	1122510	1	83305	1249575		E10	5.072
MD7047d	MD7047d_lo0158	15	23	F4	Bronch_Epi	Trachea	57260	858900	1	84796	1271940		F10	100.354
MD7047d	MD7047d_lo0159	15	23	G4	Bronch_Epi	Trachea	93634	1404510	1	74040	1110600		G10	6.543
MD7047d	MD7047d_lo0160	15	23	H4	Bronch_Epi	Trachea	63828	957420	1	0	0		H10	14.604
MD7047d	MD7047d_lo0161	15	23	A5	Bronch_Epi	Trachea	38431	576465	1	57273	859095		A11	8.839
