# Supplementary material for: Aberrant basal cell clonal dynamics shape early lung carcinogenesis
Source: Science. Author manuscript; Available in PMC 2025 Jun 23. (PMC7617789; doi:10.1126/science.ads9145)
Supplement: Data S8 [file EMS206506-supplement-Data_S8.xlsx]

## Sheet: NTCU_per_clone_sensitivity_adju
mouseID	tips	tip_length	at_root	mouseID_cluster	mouseID_location	cloneID	clone_SNVs	Clone_Depth	mean_prev	med_prev	vafdepth_sum	n_samples	max_vafdepth	clone_miss_product	vafdepth_mean	clone_detection_sensitivity
MD6812	11	24065	no	MD6812_Left_lung_11	MD6812_Left_lung	11	19883	17.94	0.713373	0.713373	6.39896	1	6.39896	0.110734	6.39896	0.889266
MD6812	13	8557	yes	MD6812_Left_lung_13	MD6812_Left_lung	13	1324	26.09	0.0772546	0.0772546	1.00779	1	1.00779	0.845278	1.00779	0.154722
MD6812	14	11186	yes	MD6812_Left_lung_14	MD6812_Left_lung	14	9781	30.37	0.485479	0.485479	7.31657	2	3.98559	0.125591	7.37199	0.874409
MD6812	16	696	yes	MD6812_Left_lung_16	MD6812_Left_lung	16	577	53.99	0.250519	0.250519	6.48002	2	3.72814	0.171478	6.76275	0.828522
MD6812	17	843	yes	MD6812_Left_lung_17	MD6812_Left_lung	17	747	109.68	0.15939	0.133504	8.53095	4	3.89906	0.113377	8.74093	0.886623
MD6812	18	11818	yes	MD6812_Left_lung_18	MD6812_Left_lung	18	11068	65.01	0.298428	0.343429	9.37961	3	6.02046	0.0634878	9.70039	0.936512
MD6812	19	384	yes	MD6812_Left_lung_19	MD6812_Left_lung	19	323	56.24	0.234759	0.234759	6.6276	2	4.23949	0.15836	6.60142	0.84164
MD6812	2	2358	yes	MD6812_Left_lung_2	MD6812_Left_lung	2	1682	70.15	0.178283	0.0948106	5.07138	3	3.83303	0.286599	6.25328	0.713401
MD6812	23	7215	yes	MD6812_Left_lung_23	MD6812_Left_lung	23	7023	66.34	0.409536	0.310401	12.2768	3	4.44299	0.0266621	13.5843	0.973338
MD6812	8	6751	no	MD6812_Left_lung_8	MD6812_Left_lung	8	4499	48.81	0.238779	0.238779	5.80705	2	3.74124	0.214437	5.82741	0.785563
MD6812	9	9239	no	MD6812_Left_lung_9	MD6812_Left_lung	9	1971	52.56	0.272296	0.104566	7.38102	3	6.13673	0.106968	7.15595	0.893032
MD6812	1	2359	yes	MD6812_Right_lung_1	MD6812_Right_lung	1	1675	70.15	0.177175	0.094444	5.0314	3	3.81621	0.290027	6.21442	0.709973
MD6812	11	379	yes	MD6812_Right_lung_11	MD6812_Right_lung	11	322	56.24	0.239107	0.239107	6.75014	2	4.31131	0.151209	6.72368	0.848791
MD6812	12	837	yes	MD6812_Right_lung_12	MD6812_Right_lung	12	743	109.68	0.159957	0.133922	8.5609	4	3.91491	0.11214	8.77205	0.88786
MD6812	15	10971	no	MD6812_Right_lung_15	MD6812_Right_lung	15	1255	44.65	0.298248	0.298248	6.77872	2	4.74202	0.144115	6.65839	0.855885
MD6812	18	689	yes	MD6812_Right_lung_18	MD6812_Right_lung	18	574	53.99	0.253415	0.253415	6.55677	2	3.76585	0.166674	6.84095	0.833326
MD6812	2	255	yes	MD6812_Right_lung_2	MD6812_Right_lung	2	131	23.29	0.24085	0.24085	2.8047	1	2.8047	0.487093	2.8047	0.512907
MD6812	4	9802	no	MD6812_Right_lung_4	MD6812_Right_lung	4	278	147.62	0.17851	0.167355	12.9371	8	2.80214	0.0628382	13.1758	0.937162
MD7047	1	14345	no	MD7047_Left_lung_1	MD7047_Left_lung	1	7785	27.11	0.418434	0.418434	5.67187	1	5.67187	0.153284	5.67187	0.846716
MD7047	11	13785	no	MD7047_Left_lung_11	MD7047_Left_lung	11	8500	45.04	0.365031	0.365031	9.11846	2	7.91363	0.0441609	8.22049	0.955839
MD7047	12	16747	no	MD7047_Left_lung_12	MD7047_Left_lung	12	6570	101.33	0.207345	0.219923	12.2875	3	6.93782	0.0173186	10.5051	0.982681
MD7047	13	14501	yes	MD7047_Left_lung_13	MD7047_Left_lung	13	10232	94.16	0.112401	0.116453	5.677	4	2.87562	0.294407	5.29183	0.705593
MD7047	16	14932	no	MD7047_Left_lung_16	MD7047_Left_lung	16	9807	53.54	0.40729	0.416594	11.9907	3	6.83026	0.0232352	10.9032	0.976765
MD7047	18	10210	no	MD7047_Left_lung_18	MD7047_Left_lung	18	8740	30.15	0.397676	0.397676	5.99497	1	5.99497	0.132802	5.99497	0.867198
MD7047	19	25771	no	MD7047_Left_lung_19	MD7047_Left_lung	19	18472	32.68	0.39237	0.39237	6.41133	1	6.41133	0.110116	6.41133	0.889884
MD7047	22	13971	yes	MD7047_Left_lung_22	MD7047_Left_lung	22	11494	78.14	0.175112	0.18056	6.78357	3	4.10316	0.17732	6.84161	0.82268
MD7047	23	17903	no	MD7047_Left_lung_23	MD7047_Left_lung	23	11706	29.68	0.475487	0.475487	7.05622	1	7.05622	0.0820013	7.05622	0.917999
MD7047	3	14945	no	MD7047_Left_lung_3	MD7047_Left_lung	3	9995	42.56	0.377142	0.377142	10.3372	2	9.51197	0.0227863	8.02558	0.977214
MD7047	32	4763	no	MD7047_Left_lung_32	MD7047_Left_lung	32	46	383.55	0.22392	0.200419	41.188	13	5.01229	1.07084547831226e-05	42.9423	0.999989
MD7047	33	19829	no	MD7047_Left_lung_33	MD7047_Left_lung	33	13969	52.72	0.337681	0.337681	8.18867	2	6.36279	0.0756217	8.90128	0.924378
MD7047	43	16826	yes	MD7047_Left_lung_43	MD7047_Left_lung	43	13173	31.98	0.304437	0.304437	4.86795	1	4.86795	0.217094	4.86795	0.782906
MD7047	46	18204	no	MD7047_Left_lung_46	MD7047_Left_lung	46	3934	113.41	0.126632	0.0618538	6.45019	5	4.16164	0.226965	7.18066	0.773035
MD7047	5	21057	yes	MD7047_Left_lung_5	MD7047_Left_lung	5	17265	62.49	0.179754	0.140689	6.20033	3	4.95221	0.180073	5.61643	0.819927
MD7047	50	13024	no	MD7047_Left_lung_50	MD7047_Left_lung	50	5307	8.28	0.873042	0.873042	3.61439	1	3.61439	0.361154	3.61439	0.638846
MD7047	63	14225	no	MD7047_Left_lung_63	MD7047_Left_lung	63	619	102.26	0.127168	0.150046	6.34723	3	3.21647	0.20956	6.50211	0.79044
MD7047	65	16180	no	MD7047_Left_lung_65	MD7047_Left_lung	65	5249	24.89	0.469425	0.469425	5.84199	1	5.84199	0.142166	5.84199	0.857834
MD7047	7	9338	yes	MD7047_Left_lung_7	MD7047_Left_lung	7	7196	45.81	0.245221	0.245221	5.66478	2	3.39423	0.229383	5.61679	0.770617
MD7047	8	45116	no	MD7047_Left_lung_8	MD7047_Left_lung	8	23076	57.69	0.172397	0.172397	5.02374	2	3.14594	0.284891	4.9728	0.715109
MD7047	89	11642	no	MD7047_Left_lung_89	MD7047_Left_lung	89	929	17.79	0.366898	0.366898	3.26356	1	3.26356	0.412495	3.26356	0.587505
MD7047	9	6582	no	MD7047_Left_lung_9	MD7047_Left_lung	9	5115	91.04	0.138294	0.107008	6.42314	3	3.30644	0.207018	6.29515	0.792982
MD7047	94	13332	no	MD7047_Left_lung_94	MD7047_Left_lung	94	376	121.47	0.119668	0.0844354	7.16296	5	2.71194	0.224368	7.26805	0.775632
MD7047	1	20523	yes	MD7047_Right_lung_1	MD7047_Right_lung	1	17551	34.76	0.333752	0.333752	5.80061	1	5.80061	0.144801	5.80061	0.855199
MD7047	100	12091	no	MD7047_Right_lung_100	MD7047_Right_lung	100	521	21.45	0.514492	0.514492	5.51793	1	5.51793	0.164018	5.51793	0.835982
MD7047	12	17942	yes	MD7047_Right_lung_12	MD7047_Right_lung	12	11958	120.95	0.0899333	0.0925663	5.73392	5	2.3838	0.333515	5.43871	0.666485
MD7047	13	28303	no	MD7047_Right_lung_13	MD7047_Right_lung	13	8317	111.5	0.0616794	0.0466999	3.5327	6	1.64652	0.648589	3.43862	0.351411
MD7047	14	14396	no	MD7047_Right_lung_14	MD7047_Right_lung	14	2795	69.05	0.327824	0.350844	10.7546	3	4.42238	0.0453029	11.3181	0.954697
MD7047	16	32311	no	MD7047_Right_lung_16	MD7047_Right_lung	16	14745	28.82	0.346733	0.346733	4.99643	1	4.99643	0.205546	4.99643	0.794454
MD7047	23	25167	no	MD7047_Right_lung_23	MD7047_Right_lung	23	8744	34.53	0.31298	0.31298	5.4036	1	5.4036	0.172422	5.4036	0.827578
MD7047	34	12448	no	MD7047_Right_lung_34	MD7047_Right_lung	34	835	69.7	0.201694	0.201694	7.62609	2	6.97839	0.0785322	7.02903	0.921468
MD7047	39	19688	no	MD7047_Right_lung_39	MD7047_Right_lung	39	598	107.54	0.138996	0.0717705	7.81388	5	2.99741	0.17061	7.47382	0.82939
MD7047	41	10688	no	MD7047_Right_lung_41	MD7047_Right_lung	41	91	148.69	0.206369	0.1235	19.4273	6	8.34021	0.00149738	15.3425	0.998503
MD7047	56	12153	no	MD7047_Right_lung_56	MD7047_Right_lung	56	670	117.1	0.204414	0.238954	12.441	3	5.47273	0.0212927	11.9684	0.978707
MD7047	76	8049	no	MD7047_Right_lung_76	MD7047_Right_lung	76	348	80.43	0.18568	0.19485	7.57338	4	2.80572	0.17927	7.46714	0.82073
MD7047	84	11880	no	MD7047_Right_lung_84	MD7047_Right_lung	84	392	87.1	0.247429	0.21857	10.3637	4	5.14376	0.0492801	10.7755	0.95072
MD7047	9	15235	no	MD7047_Right_lung_9	MD7047_Right_lung	9	9377	26.85	0.509745	0.509745	7.26414	2	5.35616	0.115325	6.84332	0.884675
